# Supplementary material for: Prognosis and immune features of pyroptosis-related RNA patterns in low-grade glioma
Source: Front Oncol. 2022 Dec 20;12:1015850. doi: 10.3389/fonc.2022.1015850 (PMC9808047; doi:10.3389/fonc.2022.1015850)
Supplement: Supplementary file 5 [file Table_1.xlsx]

## Sheet: CCGA-gene-clin
Supplementary Table 1 The transcriptome profile and clinical data from the Chinese Glioma Genome Atlas Project
	CGGA_ID	PRS_type	Histology	Grade	Gender	Age	OS	Censor..alive.0..dead.1.	Radio_status..treated.1.un.treated.0.	Chemo_status..TMZ.treated.1.un.treated.0.	IDH_mutation_status	X1p19q_codeletion_status	MGMTp_methylation_status	AIM2	CASP1	CASP3	CASP4	CASP5	CASP6	CASP8	CASP9	ELANE	GPX4	GSDMA	GSDMB	GSDMC	GSDMD	IL18	IL1B	IL6	NLRC4	NLRP1	NLRP2	NLRP3	NLRP6	NOD1	NOD2	PLCG1	PRKACA	PYCARD	SCAF11	TIRAP	TNF
1	CGGA_1002	Primary	AA	WHO III	Female	43	305	1	1	1	Wildtype	Non-codel	methylated	0.17	4.33	8.16	4.17	0.24	4.95	1.04	11.82	1.89	599.64	0.08	17.55	0.52	25.57	10.97	4.01	0.53	0.82	381.9	2.02	5.71	0.01	2.61	0.27	49.31	57.85	24.48	10.25	1.24	7.67
2	CGGA_1003	Primary	O	WHO II	Female	47	3817	0	0	1	Mutant	Codel	un-methylated	0.9	1.3	5.59	1.15	0	2.82	0.26	13.06	0.22	328.81	0	17.05	0	5.71	1.69	1.06	0.27	0.22	87.05	0.45	1.18	0	2.02	1.99	39.32	23.82	6.19	19.54	3.7	0.14
3	CGGA_1010	Primary	A	WHO II	Male	45	246	1	1	1	Mutant	NA	un-methylated	0.5	0.3	0.77	0.19	0	0.64	0.48	16.93	0	21.64	0.02	2.18	0	1.35	0.39	0.07	0	0.13	17.06	0	0.33	0.03	0.62	0.68	11.84	3.68	0.62	4.19	0.57	0
4	CGGA_1012	Recurrent	rO	WHO II	Male	45	3679	1	1	1	Mutant	Non-codel	un-methylated	0.78	9.83	16.99	12.22	0.33	10.94	4.54	18.39	2.23	540	0.34	10.03	0.56	26.73	8.61	3.24	0.61	0.84	432.08	0.52	1.15	0	2.82	0.31	69.07	28.1	32.89	16.21	1.51	2.15
5	CGGA_1014	Primary	A	WHO II	Male	42	263	1	0	1	Wildtype	Non-codel	un-methylated	0.52	12.59	20.17	12.8	0.24	6.78	2	14.9	0.87	640.64	0.02	10.83	3.85	69.88	10.38	29.57	0.4	0.43	659.04	0.79	5.03	0	4.17	0.75	99.63	44.35	33.07	7.38	1.66	3.29
6	CGGA_1018	Recurrent	rO	WHO II	Male	50	2527	1	1	1	Mutant	Codel	methylated	1.74	2.14	8.68	1.51	0.31	2.17	0.7	11.24	0.05	298.25	0	6.96	0.11	6.88	3.53	1.46	0	0.25	215.92	0.12	2.34	0.01	1.48	0.3	112.31	27.06	5.56	17.63	5.31	1.3
7	CGGA_103	Primary	AA	WHO III	Male	56	1188	1	1	0	Mutant	Non-codel	un-methylated	0.46	4.29	9.89	3.06	0.09	6.94	1.94	16.07	0.13	281.69	0.31	10.09	2.05	4.79	4.64	0.74	0.43	0.29	128.46	0.78	1.64	0	2.75	0.51	74.84	37.94	8.72	30.32	4.81	0.15
8	CGGA_1030	Primary	A	WHO II	Female	40	3664	0	1	1	Mutant	Non-codel	methylated	0.22	3.6	5.41	1.31	0	6.95	0.83	15.61	0.53	392.2	0	20.04	0.04	11.53	2.79	2.72	0.73	0.56	278.21	1.97	1.79	0	1.47	0.33	73.22	49.12	5.71	15.06	2.11	0.3
9	CGGA_1032	Primary	A	WHO II	Female	41	643	1	NA	NA	Wildtype	NA	methylated	0.08	2.77	1.68	2.44	0	2.35	3.71	2.05	0.14	72.2	0.05	2.11	0	19.04	4.98	0.04	0	0.22	14.51	0.47	1.58	0.04	3.78	1.66	8.4	21.87	4.32	2.69	1.41	0.48
10	CGGA_1033	Primary	OA	WHO II	Male	44	1322	0	0	1	NA	Non-codel	un-methylated	0.02	3.02	3.78	1.63	0	0.8	0.13	6.66	2.36	1052.33	0	9.87	0.13	28.72	3.64	2.72	0.18	0.23	360.07	1.72	3.39	0.01	0.99	0.21	15.41	45.82	12.4	8.83	1.77	0.45
11	CGGA_1037	Primary	A	WHO II	Male	44	780	0	1	0	NA	Codel	methylated	0.11	3.02	1.78	2.42	0	0.97	0.16	5.33	2.66	1809.96	0.22	12.56	0.15	129.19	16.36	0.3	0	0.5	366.12	0.5	0.99	0.06	2.29	0.21	14.28	17.07	47.74	3.31	1.2	0.91
12	CGGA_1048	Primary	A	WHO II	Female	27	703	0	0	1	Wildtype	Non-codel	NA	1.54	8.74	10.19	4.31	0.14	6.57	2.9	9.25	0.17	625.52	0.04	13.2	0.28	31.01	9.84	9.28	0.76	0.91	551.83	6.39	2.05	0.03	2.18	5.1	52	51.61	28.12	13.71	2.13	13.55
13	CGGA_1051	Primary	A	WHO II	Male	47	838	1	NA	NA	Wildtype	Codel	NA	0.25	4.49	3.96	2.13	0	4.48	1.29	9.6	1.06	351.16	0.02	13.4	0.09	8.79	5.53	1.11	0.53	0.35	256.27	0.89	4.09	0.03	1.5	0.22	34.51	35.14	9.94	14.65	2.04	0.03
14	CGGA_1055	Primary	AA	WHO III	Male	43	1611	1	1	1	Mutant	Non-codel	un-methylated	0.91	9.22	16.53	4.18	0.18	7.25	1.88	41.13	0.32	217.34	0.11	9.3	0.3	7.08	10.87	1.41	0.05	0.79	214.29	0.09	2.55	0.01	1.32	2.94	75	36.48	12.09	25.11	4.37	0.1
15	CGGA_1057	Primary	A	WHO II	Female	57	1549	1	1	1	Wildtype	Non-codel	un-methylated	0.46	17	9.69	19.75	0.18	6.49	3.57	10.96	0.88	1159.67	1.9	11.05	2.58	93.28	52.06	2.77	0.71	3.05	257.43	1.08	5.51	0.01	3.67	0.82	40.62	30.07	144.57	11.83	1.49	6.22
16	CGGA_1058	Recurrent	rA	WHO II	Male	34	995	1	1	1	Mutant	Non-codel	un-methylated	0.6	15.8	11.22	7.16	0.32	4.57	2.9	11.74	0.17	405.82	0.83	5.8	6.31	15.53	22.49	1.27	0.05	1.95	310.95	0.02	2.52	0.05	2.77	0.2	44.57	30.8	21.61	21.42	2.59	1.03
17	CGGA_106	Recurrent	rA	WHO II	Male	30	5028	0	0	1	Wildtype	Non-codel	un-methylated	0.44	19.2	7.18	14.48	1.11	6.1	2.9	11.31	0.19	859.71	0.07	5.12	1.4	61.83	32.71	7.06	1.43	2.03	480.15	0.3	6.59	0.26	2.88	0.54	32.44	29.13	85.37	10.63	1.26	15.78
18	CGGA_1063	Primary	A	WHO II	Male	29	NA	NA	NA	NA	Mutant	NA	methylated	0.64	1.02	0.6	0.37	0	0.25	0.57	9.68	0	24.54	0	3.73	0.32	2.45	1.14	0.66	0	0.04	21.46	0	0.61	0.16	0.83	1.6	16.03	4.25	0.7	7.27	1.33	0.03
19	CGGA_1065	Primary	O	WHO II	Female	48	3412	0	1	1	Mutant	Codel	un-methylated	1.34	1.65	11.28	0.81	0	3.44	0.82	25.29	0.32	449.16	0.02	10.97	0	6.16	1.03	1.41	0	0.23	291.65	0.02	0.73	0	1.2	1.07	51.97	23.01	5.23	14.3	3.54	0.25
20	CGGA_1066	Primary	A	WHO II	Female	34	723	1	1	0	Mutant	Non-codel	un-methylated	1.07	15.39	8.4	7.62	0.52	8.78	4.96	8.55	0	368.48	0.07	3.19	0.01	11.34	16.39	3.68	0.47	1.3	546.6	0.22	1.73	0.15	4.14	0.89	31.72	44.4	31.02	21.52	3.6	3.67
21	CGGA_1069	Recurrent	rA	WHO II	Male	47	NA	NA	NA	NA	Mutant	Non-codel	methylated	1.99	49.39	17.68	40.93	1.16	7.27	9.9	10.27	0.89	447.81	2.47	4.09	4.21	38.7	16.78	53.41	27.9	2.37	609.34	0.13	11.34	0.81	5.97	4.75	36.61	48.03	61.87	25.28	2.08	3.03
22	CGGA_107	Recurrent	rAA	WHO III	Female	38	2156	1	0	0	Wildtype	Non-codel	un-methylated	0.25	16.09	31.59	22.6	0.58	14.08	4.76	8	0.96	358.13	0.24	1.25	0.48	20.17	6.9	6.85	3.78	0.57	365.82	0.12	0.57	0.11	4.62	0.69	59.6	69.34	17.49	31.05	5.31	0.58
23	CGGA_108	Recurrent	rAA	WHO III	Male	44	366	1	0	1	Wildtype	Non-codel	un-methylated	0.6	15.8	19.56	26.67	0.69	6.6	4.37	6.39	0	337.07	0.35	6.17	0.07	9.44	16.94	11.37	0.66	1.14	112.74	0.03	1.62	0	4.96	0.91	53.85	64.92	22.8	22.26	2.19	0.8
24	CGGA_1082	Primary	A	WHO II	Female	55	NA	NA	NA	NA	Mutant	Non-codel	un-methylated	0.02	7.42	3.24	2.78	0.11	1.46	0.79	19.61	0.93	936.53	0.21	18.71	0.43	46.3	10.52	3.65	0.18	0.89	344.9	0.16	1.52	0.01	1.1	0.25	32.93	22.03	40.62	7.41	1.32	0.5
25	CGGA_1087	Primary	O	WHO II	Female	36	701	0	0	1	Mutant	Codel	un-methylated	2.11	2.57	6.47	1.88	0.07	2.4	0.96	6.16	0	332.54	0	16.81	0.24	7.84	1.44	0.28	0	0.16	119.49	0.06	0.57	0	1	1.27	61.47	16.62	3.81	22.4	3.11	0.09
26	CGGA_1097	Primary	A	WHO II	Male	30	1378	1	1	1	Wildtype	Non-codel	methylated	0.49	7.14	18.63	6.61	0.11	11.44	5.59	15.1	0.83	556.28	0.25	8.7	0.09	103.24	25.64	0.6	0.18	0.63	411.77	0.08	3	0.01	2.89	0.36	82.35	28.05	27.53	13.29	2.71	0.19
27	CGGA_1100	Primary	O	WHO II	Female	61	3314	0	1	1	Mutant	NA	methylated	0.22	1.09	0.94	0	0.1	0.15	2.11	10.58	0	30.17	0	5.53	0	6.1	0.33	0.09	0.27	0.08	28.15	0.02	0.24	0	1.2	0.33	19.75	9.28	0.31	2.94	3.74	0.34
28	CGGA_1101	Primary	A	WHO II	Female	35	214	1	0	0	Wildtype	NA	un-methylated	0.96	0.49	1.64	0.98	0.07	1.33	7.19	3.15	0	41.21	0	4.57	0	17.99	0.53	0.31	0.06	0.04	32.78	0.04	0.12	0.11	3.65	0.47	21.99	13.22	0.83	3.29	2.17	0.16
29	CGGA_1108	Primary	AA	WHO III	Female	39	684	1	1	1	Wildtype	Non-codel	un-methylated	0.35	24.91	17.09	22.12	0.73	12.71	9.52	13.64	0	258.07	0	15.72	0.04	29.11	15.38	10.77	5.53	1.22	232.21	0.53	2.23	0.89	4.97	1.21	118.36	52.66	21.64	35.58	4.34	7.15
30	CGGA_1111	Primary	AA	WHO III	Male	45	2696	1	1	1	Mutant	Non-codel	methylated	0.61	9.77	9.56	13.89	0	7.17	2.09	12.65	1.6	731.89	0.26	18.06	1.11	34.5	16.93	5.49	1.4	1.81	350.68	0.43	2.96	0.04	3.45	0.46	32.01	31.59	67.81	14.43	1.54	0.89
31	CGGA_112	Primary	A	WHO II	Male	17	1534	1	1	1	Mutant	Non-codel	un-methylated	0.4	7.5	10.05	2.73	0.18	3.08	0.85	29.01	0.16	360.4	0.05	12.49	0.34	10.78	4.11	4.49	0.23	0.38	134.58	0.07	1.29	0.22	1.26	0.45	87.85	26.07	15.76	11.66	2.42	1.5
32	CGGA_1120	Primary	AOA	WHO III	Female	58	422	1	1	1	Mutant	NA	methylated	0.13	0.81	0.96	1	0	0.27	0.75	3.08	0	20.35	0.04	0.25	0	2.43	0.31	0.49	0	0.06	18.46	0	0.42	0	0.43	0.22	7.95	7.18	0.41	2.44	0.79	0.03
33	CGGA_1121	Recurrent	rAA	WHO III	Female	29	3278	0	1	1	Mutant	Non-codel	methylated	0.72	4.14	8.18	1.96	0.25	1.46	0.39	33.38	0.13	714.74	0.05	10.95	0.14	15.26	6.35	7.14	0	0.44	225.65	0.19	2.76	0	1.24	0.15	37.71	16.59	28.72	9.91	1.56	3.84
34	CGGA_1126	Primary	AA	WHO III	Male	44	784	1	1	1	Mutant	Non-codel	methylated	0.74	10.03	8.93	5.16	0.17	6.28	1.41	46.77	0.54	689.8	0.1	21.4	0.53	29.86	7.52	4.31	0.1	0.58	276.36	0.25	1.23	0.03	4.37	0.17	56.69	30.4	29.38	10.29	1.81	0.27
35	CGGA_1127	Primary	O	WHO II	Male	33	2630	1	1	1	NA	Codel	un-methylated	0.09	12.11	2.9	3.99	0.13	1.31	0.5	11.01	1.33	1201.04	0.12	16.2	0.29	112.72	25.42	0.18	0	0.7	267.08	0.09	1.12	0.11	4.29	0.19	18.13	14.79	70.55	5.88	1.31	0.43
36	CGGA_1131	Primary	AA	WHO III	Female	46	3251	0	1	1	Mutant	Non-codel	methylated	2.11	5.32	11.87	3.04	0.15	8.17	1	26.4	0.14	345.05	0	15.26	0.08	3.18	5.77	1.71	0.24	0.49	202.09	0.24	0.95	0.03	2.76	0.52	134.52	54.44	4.45	27.96	6.28	0.34
37	CGGA_1132	Recurrent	rAO	WHO III	Female	33	3251	0	1	1	Mutant	Codel	methylated	0.43	2.15	3.32	1.84	0	1.39	0.71	29.77	0	571.72	0	12.11	0.51	15.17	4.58	0.52	0.08	0.43	222.48	0.12	1.42	0.05	0.79	0.9	32.56	20.25	24.17	6.42	1.51	0.03
38	CGGA_1137	Primary	AA	WHO III	Male	58	3237	0	1	NA	Wildtype	NA	methylated	0.16	1.1	1.47	1.24	0.2	0.91	0.91	1.73	0	20.07	0.09	0.81	0.02	8.08	0.97	0.22	0	0.09	24.31	0.48	0.52	0.32	1.29	0.44	8.6	7.74	2.62	4.55	0.4	0
39	CGGA_1141	Primary	AA	WHO III	Male	65	432	1	NA	NA	Wildtype	Non-codel	un-methylated	0.04	3.4	4.78	2.62	0.14	4.26	1.59	8.53	0.81	717.21	0.08	8.37	0.02	25.78	7.99	6.1	0.52	0.39	862.56	3.28	3.47	0.06	1.92	0.12	37.53	50.42	23.41	7.86	2.18	2.96
40	CGGA_1144	Primary	AA	WHO III	Female	39	2505	0	1	1	Wildtype	Non-codel	un-methylated	0.1	2.37	4.72	2.47	0.12	3.89	0.76	8.7	0.62	388.16	0	11.37	0.1	10.31	4.13	2.06	1.22	0.44	312.63	1.42	2.91	0.05	1.13	0.18	38.24	42.61	6.37	13.76	2.1	0.6
41	CGGA_1147	Primary	A	WHO II	Male	36	3215	0	0	1	Mutant	Non-codel	un-methylated	0.53	2.94	9.38	1.05	0	3.75	1.22	17.14	0.47	346.34	0.09	6.43	0	5.49	4.76	1.35	0	0.36	263.98	0.03	1.73	0.03	1.08	2.81	50.83	29.4	12	21.97	2.44	0.44
42	CGGA_1148	Primary	A	WHO II	Male	37	596	1	1	1	Mutant	Non-codel	un-methylated	0.39	16.04	7.59	11.6	0.35	6.11	3.19	7.64	0.8	424.88	0.34	10.6	2.64	20.98	22.55	4.67	0.53	1.29	255.04	0.94	3.77	0.04	2.41	0.44	58.1	35.68	29.63	8.55	2.07	2.48
43	CGGA_1152	Primary	A	WHO II	Male	13	3201	0	0	1	Wildtype	Non-codel	un-methylated	0.22	17.27	8.38	18.83	0.07	7.01	1.52	8.05	2.12	834.88	0.43	9.96	0.62	178.49	24.4	3.49	4.64	2.8	590.35	0.22	2.93	0	3.2	0.32	14.38	30.47	132.54	9.97	1.97	2.36
44	CGGA_1154	Recurrent	rAA	WHO III	Female	33	369	1	NA	NA	Mutant	Non-codel	un-methylated	1.11	18.29	16.34	8.89	0.37	4.39	4.35	40.1	0.09	245.97	0.05	12.36	0.82	13.19	9.26	3.63	0.13	0.9	171.86	0.2	2.31	0.24	4.33	0.88	100.79	42.36	16.89	25.26	4.9	1.63
45	CGGA_1155	Primary	AA	WHO III	Male	43	1373	1	1	1	Mutant	Codel	methylated	0.6	6.09	4.32	2.91	0.1	1.07	0.44	21.63	2.51	981.74	0.06	11.91	0.08	86.37	25.05	0.83	0.22	0.96	151.94	0.44	1.27	0.06	3.03	0.48	28.31	15.99	49.51	7.25	1.37	0.73
46	CGGA_1156	Primary	A	WHO II	Female	41	3194	0	1	1	Mutant	Non-codel	methylated	0.46	12.91	4.35	5.45	0.11	2.4	1.13	40.57	2.24	490.55	0.21	13.73	0.12	35.84	8.31	39.99	4.29	1.35	387.28	0.22	3.67	0.02	7.45	1.98	60.57	21.91	34.1	8.85	2.33	6.1
47	CGGA_1157	Primary	A	WHO II	Male	64	727	1	1	1	Wildtype	Non-codel	methylated	0.08	5.42	8.83	1.68	0	3.72	0.8	13.65	0.62	857.85	0.07	6.58	2.61	49.25	10.17	2.3	0.15	0.28	351.77	0.33	4.7	0.01	2.14	0.69	61.5	20.08	28.35	11.77	2.24	0.53
48	CGGA_1158	Primary	O	WHO II	Male	39	3188	0	1	1	Mutant	Codel	un-methylated	0.44	2.47	7.98	1.74	0.14	3.72	0.85	19.36	0.24	483.73	0	17.24	0	6.24	5.89	2.77	0.28	0.35	225.12	0.13	1.41	0.03	3.02	1.4	73.4	26.26	15.01	22.92	4.47	1.63
49	CGGA_1159	Primary	A	WHO II	Male	51	3181	0	0	1	Mutant	Non-codel	un-methylated	0.21	3.46	4.77	3.59	0.13	2.5	0.68	11.06	1.84	582.72	0.02	12.02	0.35	26.13	4.58	26.76	6.59	0.26	398.74	0.45	4.27	0.01	2.49	0.13	28.75	31.07	20.92	7.36	1.89	2.17
50	CGGA_1161	Primary	AA	WHO III	Male	36	3180	0	1	1	Mutant	Non-codel	un-methylated	0.28	5.34	4.6	2.84	0.11	2.34	0.47	15.53	0.77	915.67	0.02	11.86	0.1	40.69	6.42	2.47	0.31	0.62	461.79	0.15	2.21	0	1.3	0.26	21.08	25.67	27.14	7.38	1.48	0.42
51	CGGA_1162	Primary	AOA	WHO III	Male	39	3174	0	1	1	NA	Codel	un-methylated	0	14.49	1.07	1.35	0	1.13	0.12	5.71	0.42	1630.68	0.65	15.11	0.15	219.25	34.06	1.3	0.34	0.26	215.84	0.11	1.56	0	4.16	0.58	17.22	10.85	95.91	2.97	0.82	4.48
52	CGGA_1169	Primary	AA	WHO III	Male	30	1765	1	1	1	Mutant	Non-codel	un-methylated	2.94	10.74	11.2	4.17	0.25	4.04	1.58	17.19	0.14	472.3	0.08	8.69	6.9	11.09	10.38	8.1	0	0.28	225.51	0.21	3.43	0.01	3.33	1.43	56.74	26.29	34.83	18.8	1.74	0.52
53	CGGA_1178	Recurrent	rAA	WHO III	Male	41	422	1	1	1	Mutant	Non-codel	un-methylated	0.73	4.58	6.21	2.48	0	2.54	2.78	27.64	0.17	343.38	0.16	9.45	0.17	8.35	4.76	1.96	0.12	0.54	191.72	0.64	2.07	0.03	1.26	1.07	104.43	42.67	7.17	20.19	3.67	1.26
54	CGGA_1181	Primary	A	WHO II	Male	36	318	0	1	1	Mutant	Non-codel	methylated	0.91	6.43	8.48	5.36	0	2.51	0.78	33.59	0.41	750.19	0.08	15.48	0.29	39.2	17.42	1.24	0.94	1.56	278.43	0.36	1.1	0.05	1.23	0.18	36.65	18.78	47.92	7.53	1.22	0.26
55	CGGA_1183	Primary	AA	WHO III	Female	25	408	1	1	1	Wildtype	Non-codel	un-methylated	0.07	3.72	13.63	5.26	0	13.24	3.83	20.81	0.38	459.41	0	14.94	4.03	46.24	16.05	0.22	0.08	1.24	249.14	0.14	1.7	0.02	7.67	0.54	90.29	30.77	20.03	18.3	4.21	0.35
56	CGGA_1184	Recurrent	rAA	WHO III	Male	46	156	1	1	0	Mutant	Non-codel	methylated	0.23	4.18	7.95	3.67	0	3.2	1.14	12.16	0.38	655.33	0.06	6.05	1.67	20.77	7.03	1.97	0.12	0.3	370.13	1.02	2.06	0.1	1.71	0.1	30.57	37.52	15.17	8.56	1.45	0.16
57	CGGA_1185	Recurrent	rAA	WHO III	Female	50	731	1	1	1	Wildtype	Non-codel	un-methylated	0.35	8.19	15.39	20.14	0.18	8.45	2.5	8.71	0	246.44	0	13.77	0.1	17.19	19.38	0.46	0.13	0.77	464.04	0.23	1.84	0.02	3.29	0.12	63.62	41.25	17.03	31.84	1.96	0.16
58	CGGA_1191	Primary	AO	WHO III	Male	53	3082	0	0	1	Mutant	Codel	methylated	0.16	1.69	4.69	0.94	0	2.53	1.73	6.74	1.29	403.67	0.02	14.14	0	8.16	0.62	0.07	0	0.19	125.47	0.02	0.18	0	0.49	7.66	52.47	26.11	3.54	10.53	4.7	1.01
59	CGGA_1192	Primary	A	WHO II	Female	43	3080	0	1	1	Mutant	Non-codel	methylated	1.11	10.24	8.32	5.48	0.38	7.75	2.54	22.44	0.13	631.48	0.13	8.9	0.45	34.48	14.66	15.17	4.37	0.6	457.72	1.56	5.11	0.15	5.07	2.16	57.12	33.42	46.99	17.3	2.89	6.49
60	CGGA_1195	Primary	AA	WHO III	Male	43	476	1	0	0	Mutant	Non-codel	un-methylated	0.02	5.12	6.01	4.99	0.22	3.83	2.72	22.87	0.84	1258.68	0	22.31	10.54	224.95	21.96	1.23	0.31	0.2	2083.63	0.1	0.56	0.07	2.79	0.25	34.33	27.63	29.82	9.54	1.67	0.98
61	CGGA_1198	Primary	O	WHO II	Male	30	3066	0	0	1	Mutant	NA	un-methylated	0.44	0.53	0.23	0.27	0	0.12	0.38	2	0.06	19.51	0.02	1.38	0	2.43	0.31	0.84	0	0.04	14.03	0	0.18	0.08	0.56	0.18	8.39	2.54	0.85	1.64	0.48	0.05
62	CGGA_1204	Primary	O	WHO II	Male	53	3056	0	0	1	Mutant	Codel	methylated	0.82	3.53	8.76	1.35	0	3.31	1.56	15.14	0.34	301.46	0.02	7.35	0	4.4	0.75	7.54	0.13	0.26	243.8	0.1	0.43	0	0.79	0.48	46.72	35.5	4.63	21.75	5.1	2.49
63	CGGA_1205	Primary	AA	WHO III	Female	59	929	1	1	1	Wildtype	NA	un-methylated	0.32	1.69	0.82	2.26	0.23	0.38	1.59	1.63	0	22.57	0.25	2.98	0	5.58	0.99	0.34	0.97	0.25	17.47	0.31	0.78	0.02	3.63	5.09	12.48	14.72	2.06	2.38	0.42	0.27
64	CGGA_1207	Primary	AOA	WHO III	Female	49	3049	0	0	1	NA	Codel	methylated	0.49	1.95	4.28	1.8	0	2.22	0.42	14.61	0.75	764.22	0.07	14.53	0.04	20.04	6.59	0.43	0.05	0.3	449.1	2.26	2.77	0.07	1.61	0.24	18.5	43.25	16.04	5.91	1.72	0.05
65	CGGA_1211	Primary	O	WHO II	Male	40	3042	0	0	0	Mutant	Codel	un-methylated	3.95	4.94	18.67	3.24	0.25	2.97	1.25	8.45	0.64	384.39	0.07	5.2	0.12	8.56	4.1	78.51	1.43	0.16	344.31	0.32	2.2	0.01	2.15	0.47	42.52	23.42	8.61	21.85	4.55	9.52
66	CGGA_1212	Primary	AA	WHO III	Male	31	2292	1	1	1	Mutant	Non-codel	methylated	0.46	7.79	9.18	2.84	0.11	2.88	1.71	31.6	0.15	297.37	0.14	14.1	1.45	6.48	7.88	1.32	0.46	0.54	161.21	0.5	1.5	0.03	2.85	3.42	77.99	32.08	13.18	25.06	4.16	1.92
67	CGGA_1223	Primary	AA	WHO III	Male	42	682	1	1	1	Wildtype	Non-codel	un-methylated	0.18	17.61	48.73	14.05	0.15	7.31	2.75	13.01	0.56	522.28	0	11.19	0.05	148.56	3.03	1.71	0.29	0.42	368.54	0.06	0.58	0	3.97	0.5	124.36	44.5	15.39	15.8	4.57	0.26
68	CGGA_1226	Primary	A	WHO II	Female	33	670	1	1	1	Wildtype	Non-codel	un-methylated	1.13	7.79	8.47	5.6	0.12	5.73	3.73	11.37	0.16	357.17	0.02	7.32	3.6	39.86	20.87	1	0.1	1.5	563.93	2.91	1.54	0.01	2.11	0.3	49.23	30.13	27.36	19.88	2.75	0.5
69	CGGA_1228	Primary	A	WHO II	Male	34	2626	0	0	1	Wildtype	Non-codel	NA	0.34	6.08	4.78	4.82	0.06	4.4	1.42	11.81	0.39	497.06	0.06	15.65	0	16.2	7.99	1	0.49	0.44	269.46	3.48	3.11	0	3.37	0.41	50.8	51.94	20.52	14.64	2.78	0.72
70	CGGA_1232	Primary	AA	WHO III	Male	39	2067	1	1	1	Mutant	Non-codel	methylated	0.99	14.51	8.26	5.54	0.5	6.74	3.14	38.61	1.15	482.68	0.16	14.12	2.52	25.78	14.64	1.79	0.6	0.82	509.9	0.41	4.56	0.15	5.01	3.58	102.3	33.17	35.26	12.45	3.68	2.98
71	CGGA_1235	Primary	AO	WHO III	Female	32	3004	0	0	0	Mutant	Non-codel	methylated	1.05	7.73	7.29	5.21	0.16	5.68	1.89	15.55	0.32	680.91	0	10.01	1.24	45	8.38	13.45	0.37	0.49	336.2	1.35	2.79	0.03	4.38	0.63	64.4	30.19	34.74	12.22	2.5	11.05
72	CGGA_1238	Primary	A	WHO II	Female	11	2996	0	0	0	Wildtype	Non-codel	un-methylated	1.27	19.12	6.92	8.47	0.15	7.98	5.15	10.05	0	409.3	0.3	7.87	0.15	29.01	22.66	0.1	0.14	0.65	272.84	0.14	2.06	0.17	4.15	0.57	51.32	41.47	31.12	17.44	3.51	0.13
73	CGGA_1239	Primary	O	WHO II	Female	44	2997	0	1	NA	Mutant	Codel	methylated	0.77	6.56	16.85	2.72	0.07	4.43	1.34	22.07	0.2	517.21	0.27	13.32	0.1	12.24	4.23	2.59	0.48	0.32	184.12	0.09	1.46	0	3.86	2.71	60.29	27.97	17.31	22.12	4.3	0.81
74	CGGA_1264	Primary	AO	WHO III	Female	37	2929	0	0	1	Mutant	Codel	methylated	1.29	5.87	11.84	4.54	0.06	3.21	1.55	12.4	0.61	598.6	0.11	8.58	1.54	15.04	6.02	4.62	0	0.53	199.27	0.31	1.34	0	3.35	0.26	81.12	32.21	22.4	17.08	3.24	1.7
75	CGGA_1269	Primary	AO	WHO III	Female	35	2923	0	0	1	Mutant	Codel	methylated	0.7	5.64	7.25	3.88	0.07	2.41	0.97	19.01	0.41	418.3	0.07	6.88	0	10.41	2.87	13.38	0.51	0.16	233.26	0.03	1.04	0	2.33	0.72	54.52	29.96	10.14	22.88	5.8	2.71
76	CGGA_1273	Recurrent	rAA	WHO III	Male	64	2438	0	1	1	Mutant	Non-codel	un-methylated	1.17	3.18	11.59	2.69	0	3.43	1.05	26.3	0.55	377.56	0.09	4.96	0.54	11.54	2.95	0.21	0.03	0.24	209.88	0.35	1.03	0.02	2.02	0.22	73.37	50.96	6.2	14.19	8.73	0.15
77	CGGA_1286	Primary	O	WHO II	Female	52	2906	0	1	1	Mutant	Codel	un-methylated	0.44	6.31	5.46	4.24	0.28	1.53	0.44	18.55	1.93	1025.75	0.08	9.68	0.3	44.24	10.99	0.68	0.12	0.42	216.39	0.23	0.97	0	1.93	0.35	20.51	19.76	37.14	11.22	1.39	4.07
78	CGGA_1291	Primary	AO	WHO III	Male	41	2422	0	1	1	NA	Codel	un-methylated	0.44	1.01	2.25	0.5	0	3.07	0	8.53	0.08	982.58	0.27	6.94	0	79.94	31.52	0.41	0.08	1.26	196.9	0.65	0.79	0	2.86	0.32	20.19	8.96	35.59	6.44	1.57	0.39
79	CGGA_1295	Recurrent	rAA	WHO III	Male	40	310	1	1	1	Mutant	Non-codel	methylated	1.47	18.91	9.3	14.15	0.59	6.71	4.7	12.13	0.44	629.53	0.45	22.03	2.92	37.81	33.68	6.51	1.58	1.89	443.09	1.08	3.65	0.05	4.84	0.82	81.71	31.02	73.28	13.66	2.5	5.21
80	CGGA_1300	Primary	AA	WHO III	Male	35	1793	1	1	1	Mutant	Non-codel	methylated	0.62	11.14	12.92	7.16	0.24	9.5	2.7	23.55	0.05	456.25	0.06	9.4	0.26	15.2	15.88	5.23	0.77	1.01	232.17	0.18	2.52	0	2.96	0.61	58.36	33.62	38.27	23.7	1.66	6.32
81	CGGA_1303	Primary	AOA	WHO III	Female	45	2861	0	1	1	Mutant	NA	methylated	0.03	1.16	0.84	0.28	0	0.53	1.18	2.19	0.06	33.6	0.04	3.4	0.02	3.75	0.26	1.63	0	0.09	29.33	0.24	1.25	0.07	0.71	0.31	13.88	9.05	1.9	2.97	0.5	0.63
82	CGGA_1305	Primary	AA	WHO III	Male	43	2702	1	1	1	Mutant	Non-codel	methylated	0.27	9.77	4.36	5.57	0.15	3.9	0.73	36.19	1.67	1059.14	0.03	18.3	4.33	40.56	11.09	17.03	0.52	0.62	374.28	0.03	1.94	0	2.2	1.02	32.37	24.67	63.38	4.74	1.73	3.64
83	CGGA_1309	Primary	AO	WHO III	Male	65	964	0	0	0	NA	Codel	methylated	0.14	2.35	2.18	1.71	0.05	1.04	0.14	10.24	1.27	885.47	0.02	6.4	0.23	30.14	5.61	0.11	0	0.13	238.47	0.09	0.48	0	1.91	0.27	14.82	13.77	22.62	3.95	1.19	0.23
84	CGGA_1311	Recurrent	rAO	WHO III	Female	29	1080	1	1	1	Mutant	Codel	methylated	0.96	2.57	9.43	3.39	0.12	3.51	0.79	17.59	0.42	323.37	0.04	21.23	0.3	5	5.36	0.54	0.05	0.5	63.53	0.27	1.75	0	1.3	2.58	57.89	20.25	5.42	27.29	1.81	0.14
85	CGGA_1317	Primary	OA	WHO II	Male	45	2864	0	0	0	Mutant	NA	methylated	0.11	0.22	1.08	0.11	0	0.88	0.52	1.95	0	28.55	0	2.32	0.16	2.9	0.13	0.24	0	0.03	35.07	0.24	0.32	0.02	1.71	0.31	20.06	10.75	0.66	3.94	1.57	0.1
86	CGGA_1318	Primary	A	WHO II	Male	39	1497	0	1	0	Mutant	Non-codel	methylated	1.4	20.55	7.89	11.16	0.79	17.79	2.98	27.96	0.35	475.4	0.1	30.55	0.67	28.77	18.57	12.64	2.38	1.98	254.33	0.74	5.27	0.13	8.58	2.24	90.24	28.77	51.36	14.09	3.45	1.14
87	CGGA_1319	Primary	AO	WHO III	Female	42	2861	0	1	1	Wildtype	Non-codel	methylated	0.69	7.92	5.5	2.19	0.13	2.07	0.37	25.05	0.25	959.33	0	25.18	0.12	44.02	14.51	0.42	0.37	0.98	191.44	3.12	1.93	0.06	2.45	0.48	33.55	16.04	57.77	6.39	1.29	0.06
88	CGGA_1321	Primary	AA	WHO III	Male	46	702	1	1	1	Mutant	Non-codel	methylated	1.36	12.53	12.36	4.41	0.49	5.43	1.67	14.29	0.13	544.32	0.2	22.2	0.09	12.96	4.06	0.79	0.94	1.02	154.2	0.33	1.41	0	6.13	1.03	168.94	31.77	10.82	18.83	2.91	0.6
89	CGGA_1334	Primary	A	WHO II	Female	33	146	1	1	1	Wildtype	Non-codel	methylated	0.23	6.6	7.63	10.03	0.05	7.34	4.84	12.54	0.6	444.61	0.2	5.49	3.7	62	14.86	6.68	0.74	0.2	402.63	0.11	1.24	0	4.6	0.17	147.6	35.3	21.39	13.25	2.73	5.75
90	CGGA_1335	Primary	O	WHO II	Female	43	2839	0	0	0	Mutant	Codel	un-methylated	0.59	3.16	9.36	2.44	0.22	2.25	0.93	10.64	0.93	807.69	0.02	4.43	0.03	16.48	7.72	7.17	0	0.67	342.3	1.24	2.51	0	1.13	0.37	24.89	28.14	26.64	8.43	2.74	4.24
91	CGGA_1339	Primary	O	WHO II	Male	41	2832	0	0	1	Mutant	Codel	un-methylated	0.17	3.83	9.24	2.04	0.05	3.28	1.77	13.09	0.3	312.46	0.05	2.7	0.29	8.12	2.99	0.41	0.24	0.47	226.86	0.91	0.71	0.03	0.85	0.29	43.27	32.59	11.04	20.63	2.96	0.7
92	CGGA_1345	Primary	O	WHO II	Male	56	2825	0	1	1	Mutant	Codel	methylated	1.5	19.73	5.75	14.64	0	3.27	1.1	6.38	2.12	1095.99	0.23	9.84	0.54	75.78	74.11	0.61	0.17	3.36	813.57	0.49	2.64	0	4.12	0.28	13.67	22.59	158.86	10.02	1.33	0.68
93	CGGA_135	Primary	AA	WHO III	Female	41	1924	1	1	0	Wildtype	Non-codel	un-methylated	0.83	35.27	22.77	31.15	1.32	15.72	10.2	9.45	0.35	454.82	1.4	3.96	0.18	44.07	31.26	33.81	12.8	2.18	111.63	1.16	3.83	0.68	7.08	5.72	71.62	68.85	47.06	37.25	4.88	15.91
94	CGGA_1350	Primary	O	WHO II	Male	36	2819	0	0	0	Mutant	NA	methylated	0.18	0.65	0.62	0.51	0	0.73	0.33	3.9	0	26.67	0	1.33	0	3.18	0.24	0.76	0	0.08	28.64	0.18	0.52	0.03	0.64	0.42	8.89	3.92	1.33	4.2	1.12	0.16
95	CGGA_1356	Recurrent	rAA	WHO III	Male	52	948	1	1	1	Mutant	Non-codel	methylated	0.24	5.77	7.36	2.34	0.08	2.54	0.78	11.67	0.14	543.76	0	6.07	0.42	9.52	4.34	13.96	0.47	0.3	291.58	0.99	1.34	0.01	1.08	0.12	45.2	51.85	11.8	15.09	2.62	2.34
96	CGGA_1359	Recurrent	rAA	WHO III	Male	21	343	1	1	1	Wildtype	Non-codel	methylated	0.42	13.14	18.73	22.87	0.29	7.9	4.05	14.85	0.85	309.85	0	5.36	0	40.78	27.73	1.02	0.51	0.62	585.3	0.18	1.48	0.03	4.12	0.38	70.24	47.07	31.45	14.59	1.9	0.15
97	CGGA_1361	Primary	O	WHO II	Male	40	2804	0	1	1	Mutant	Non-codel	methylated	1.52	10.17	9.67	2.91	0.59	1.75	1.29	16.5	0.48	353.76	0.16	1.9	1.03	5.57	4.02	0.68	0.1	0.37	193.18	0.35	1.4	0.02	1.07	0.2	39.35	48.26	13.15	18.74	2.39	0.95
98	CGGA_1362	Primary	AA	WHO III	Female	64	2804	0	1	1	Wildtype	Non-codel	un-methylated	1.95	18.33	9.05	9.01	0.14	4.08	3.23	19.91	0.06	366.87	0	4.73	0.25	13.53	24.56	1.88	0.3	1.44	497.06	1.57	5.71	0.07	2.03	0.6	53.69	36.87	36.15	24.42	3.51	0.77
99	CGGA_1368	Primary	O	WHO II	Male	49	2797	0	1	0	Mutant	NA	methylated	0.37	0.39	0.84	0.53	0	0.2	0.51	2.37	0	30.38	0	2.71	0	3.04	0.09	0.38	0	0.07	14	0.28	0.22	0	0.83	0.33	9.93	3.84	0.96	3.11	0.86	0.2
100	CGGA_1369	Primary	AO	WHO III	Female	37	360	0	1	1	Mutant	Non-codel	methylated	0.58	11	5.36	3.2	0.05	2.94	0.38	41.33	0.45	1009.05	0.11	10.18	0.11	43.6	14.9	0.63	0	1	289.17	0.56	1.46	0	1.32	0.17	16.91	19.8	108.13	4.09	1.38	0.38
101	CGGA_1377	Primary	AA	WHO III	Male	28	2780	0	1	1	Mutant	Non-codel	methylated	0.62	16.3	14.55	5.3	0.31	3.4	1.45	18.11	0.1	345.93	0.48	16.33	2.13	14.73	8.17	3.93	0.26	0.73	171.97	0.22	2.61	0.09	3.39	1.85	74.13	29.92	28.11	31.69	4.15	4.96
102	CGGA_1383	Recurrent	rAA	WHO III	Female	47	884	0	1	0	Mutant	Codel	methylated	0.19	3.75	3.18	2.21	0	1.67	1.08	11.62	0.54	525.11	0.05	10.48	0.04	19.95	3.93	1.03	0.19	0.35	162.85	0.33	0.64	0	0.93	1.01	24.69	15.98	18.29	6.29	1.61	0.53
103	CGGA_1386	Primary	AO	WHO III	Male	34	2770	0	0	1	NA	Codel	methylated	0.25	13.39	4.58	3.42	0.04	0.95	0.16	6.29	1.78	941.24	0	6.24	0.41	79.68	20.17	0.28	0.05	0.25	172.78	0.55	0.72	0	3.01	0.07	17.66	12.77	98.96	5.86	1.54	0.29
104	CGGA_1389	Primary	AO	WHO III	Female	67	1669	1	1	0	Mutant	Codel	methylated	0.24	3.38	4.22	2.08	0	2.32	0.45	14.12	0.83	1003.59	0	12.78	0.11	25.18	6.57	0.4	0.15	0.21	346.87	1.14	0.99	0	1.29	1.85	19.84	23.53	12.93	7.8	1.71	0.67
105	CGGA_1390	Recurrent	rAA	WHO III	Male	50	2050	0	1	1	Mutant	Non-codel	un-methylated	0.64	4.84	5.7	4.52	0.11	5.57	1.36	11.91	0.33	506.86	0.02	5.22	0.39	27.67	7.05	1.37	0.87	0.64	308.09	0.65	1.43	0.24	4.04	0.39	48.88	59.99	14.3	8.55	1.95	0.28
106	CGGA_1398	Recurrent	rAA	WHO III	Male	43	554	1	1	1	Mutant	Non-codel	methylated	0.47	8.04	14.38	2.87	0.11	3.38	0.99	12.68	0.38	436.94	0.11	15.42	2.17	11.19	4.27	5.87	0.27	0.36	268.13	0.07	1.51	0	2.33	1.91	88.71	31.44	21.86	21.66	3.04	4.18
107	CGGA_1400	Recurrent	rAO	WHO III	Female	53	2742	0	1	1	NA	Codel	un-methylated	0	7.65	3.35	2.63	0.06	0.42	0.12	13.48	0.42	972.82	0.15	6.66	0	65.69	3.04	0.03	0	0.22	124.43	0.28	0.39	0	2.13	0.08	21.73	14.76	21.59	3.74	2.57	1
108	CGGA_1401	Primary	AA	WHO III	Male	39	1680	1	1	1	Mutant	Non-codel	methylated	0.42	11.12	12.17	2.56	0.06	4.84	2.02	27.87	0.19	339.51	0.02	6.98	1.91	7.08	5.56	19.57	0.44	0.58	249.36	0.14	1.69	0.03	1.57	1.18	62.96	33.88	18.69	28.6	3.42	6.61
109	CGGA_1404	Primary	AO	WHO III	Female	56	2741	0	1	1	Mutant	Codel	methylated	1.12	4.84	12.03	6.33	0.1	2.54	0.69	14.41	0.89	856.53	0.09	5.96	0.11	23.19	6	0.7	0.13	0.53	386.88	1.45	0.85	0.03	1.11	0.19	22.97	27.22	28.37	10.69	2.09	0.16
110	CGGA_1407	Primary	AO	WHO III	Female	29	2728	0	0	0	Mutant	Codel	methylated	0.14	5.34	2.66	3.06	0.14	2.78	0.11	6.04	0.91	1625.14	0.14	12.25	0.66	98.82	18.52	0.47	0.19	0.51	126.3	0.27	0.61	0	3.92	0.3	21.23	19.81	69.59	7.95	1.38	0.06
111	CGGA_1413	Primary	AO	WHO III	Male	35	2720	0	1	1	Mutant	Codel	methylated	1.36	3.75	13.58	2.59	0.1	2.91	1.77	10.53	0.17	187.21	0	4.91	0.12	4.08	3.02	38.11	1.29	0.12	156.4	0.44	3.14	0.03	1.16	0.49	37.05	41.85	4.41	31.14	3.48	5.84
112	CGGA_1416	Primary	AO	WHO III	Male	42	1933	1	0	0	Mutant	Codel	un-methylated	0.72	8.88	7.87	5	0	1.28	0.59	10.24	0.1	1028.95	0.02	7.15	0.25	31.42	3.43	4.78	0.39	0.56	248.27	0.02	0.48	0	0.77	0.12	20.47	22	24.71	6.38	1.65	1.38
113	CGGA_1417	Primary	AO	WHO III	Male	56	2713	0	1	1	Mutant	Codel	methylated	0.82	6.21	8.06	4.32	0.2	3.92	2.35	11.71	0.05	211.04	0.02	6.14	0.4	6.06	4.28	0.42	0	0.37	168.22	0.16	0.98	0.15	1.59	0.53	33.75	34.8	5.44	30.03	6.23	0.09
114	CGGA_1421	Primary	AO	WHO III	Male	35	2699	0	1	1	NA	Non-codel	methylated	0	8.1	3.61	3.69	0	1.51	0.14	5.54	1.9	1151.69	0.02	6.56	0.08	67.01	12.26	7.41	0.16	0.49	285.37	1.52	1.84	0	0.99	0.08	13.59	29.84	52.06	9.74	1.44	2.99
115	CGGA_1424	Primary	AO	WHO III	Female	41	2692	0	1	1	Mutant	NA	methylated	0.22	0.07	0.33	0.18	0	0	0.34	2.77	0	16.5	0.02	0.33	0	1.97	0.05	0.58	0	0.06	11.68	0.12	0.09	0.04	0.14	0.36	4.77	1.76	0.81	2.14	0.55	0.07
116	CGGA_1427	Primary	OA	WHO II	Female	30	339	0	1	0	NA	Non-codel	un-methylated	0.27	6.52	5.3	1.08	0.54	5.02	1.61	22.07	0.19	852.33	0	15.74	0.17	97.34	21.88	0.59	0.18	0.73	455.21	0.1	5.56	0	2.66	0.22	38.31	25.87	43.68	9.86	1.21	0.18
117	CGGA_1431	Primary	AA	WHO III	Male	48	2048	1	0	0	Mutant	Non-codel	methylated	0.59	7.93	5.54	4.02	0.11	3.54	1.03	16.84	0.65	811.82	0.12	14.59	0.94	33.55	25.72	1.31	0.2	1.31	316.99	1.05	2.5	0.02	1.44	0.32	31.83	22.77	57.35	9.92	1.58	0.61
118	CGGA_1434	Recurrent	rAA	WHO III	Male	61	67	1	1	1	Wildtype	Non-codel	un-methylated	0.58	23.68	14.64	21.99	1.56	9.26	6.48	12.05	0.55	473.32	0.44	8.59	0.59	67.73	29.32	8.68	6.46	1.09	734.29	1	3.28	0.21	7.71	2.77	80.47	40.57	33.12	13.35	3.46	1.66
119	CGGA_1435	Primary	AA	WHO III	Female	46	1657	1	1	0	Mutant	Non-codel	un-methylated	0.53	18.18	15.88	6.41	0.42	3.56	1.84	16.69	0.27	397.14	0.34	11.52	0.27	14.28	12.3	2.89	1.89	1.3	376.57	0.37	2.13	0.15	2.26	0.51	69.2	47.19	36.48	13.92	2.91	0.66
120	CGGA_1437	Recurrent	rAA	WHO III	Male	48	1037	1	1	1	Wildtype	Non-codel	un-methylated	0.22	6.68	5.67	2.94	0.12	2.43	0.96	7.64	0.85	696.69	0	5.57	0.27	16.15	7.27	4.58	0.42	0.38	435.23	0.47	3.71	0.03	1.47	0.14	25.63	44.11	17.27	11.06	2.84	0.43
121	CGGA_1440	Primary	O	WHO II	Female	29	2670	0	0	1	Mutant	Codel	methylated	0.57	3.63	13.75	2.94	0	3.22	1.7	12.91	0.38	560.36	0	6.86	0.85	11.67	5.04	0.65	0.1	0.29	257.48	5.93	1.3	0.01	1.83	2.21	41.46	25.75	17.88	9.38	1.8	0.09
122	CGGA_1443	Recurrent	rA	WHO II	Male	41	2665	0	1	0	Wildtype	Non-codel	NA	0.51	20.04	8.47	32.28	0.29	6.68	3.4	14.23	0.4	1022.52	0.92	10.81	0.16	94.91	59.35	18	7.98	4.31	171.72	0.6	3.68	0.05	5.86	3.86	32.12	38.23	150.08	8.92	1.53	4.2
123	CGGA_1445	Recurrent	rAA	WHO III	Male	37	2664	0	0	1	Wildtype	NA	methylated	0	0.34	1.54	0.47	0	1.63	0.71	0.51	0	26.35	0	3.98	0	31.91	0.05	0.25	0	0.07	4.84	0	0.13	0.04	3.06	0.11	21.17	7.95	6.31	4.21	0.65	0
124	CGGA_1446	Primary	OA	WHO II	Male	29	2664	0	0	1	Mutant	NA	un-methylated	0.35	0.32	0.66	0.12	0	0.46	0.22	2.56	0	12.13	0.02	0.78	0	1.17	0.06	1.81	0	0.07	14.76	0.13	0.4	0.28	0.45	0	6.41	2.43	0.47	4.37	0.38	0.37
125	CGGA_1447	Recurrent	rAA	WHO III	Male	48	308	1	1	1	Wildtype	NA	methylated	0.07	0.54	0.39	0.24	0	0.14	0.53	1.41	0	21.91	0.02	0.91	0	3.51	0.28	5.53	0.23	0.07	15.78	0.17	0.51	0.09	1.08	0.02	5.15	2.82	0.82	3.83	0.17	1.19
126	CGGA_1454	Primary	A	WHO II	Female	42	2655	0	1	1	Wildtype	Non-codel	methylated	0.1	1.3	5.89	1.16	0	2.58	0.27	7.38	0.74	734.02	0.02	6.83	0.14	11.62	1.87	1.72	0	0.31	422.11	5.4	1.35	0	1.01	0.03	21.42	51.79	6.4	10.35	2.72	1.22
127	CGGA_1455	Primary	O	WHO II	Male	40	2655	0	0	0	Mutant	NA	un-methylated	0.32	0.39	0.57	0.27	0	0.34	0.14	2.22	0	15.42	0.04	0.88	0	1.88	0.03	0	0.02	0.03	16.24	0	0.26	0.03	0.23	0.03	5.35	2.17	0.51	2.76	0.38	0
128	CGGA_1458	Recurrent	rAO	WHO III	Female	54	127	1	1	1	Mutant	Codel	methylated	2.9	2.57	10.76	1.14	0	2.4	0.48	19.05	1.02	264.33	0.02	7.72	0	7.92	1.7	0.23	0.08	0.12	130.13	0.17	0.17	0.03	1.27	0.69	77.96	25.14	3.4	13.84	5.29	0.81
129	CGGA_1459	Recurrent	rAA	WHO III	Male	55	503	1	1	1	Wildtype	Non-codel	un-methylated	0.41	33.28	21.71	17.34	0.91	12.51	3.59	12.97	5.74	416.53	0.19	3.45	0.08	20.04	8.26	1.57	0.26	0.81	300.08	0.36	1.64	0	3.61	0.61	109.98	60.95	13.63	23.2	5.16	0.13
130	CGGA_1463	Primary	O	WHO II	Female	69	2633	0	1	0	Mutant	Codel	methylated	0.64	7.12	10.19	3.08	0	3.39	1.03	11.1	0.05	301.92	0.04	2.63	0.45	5.04	3.2	0.6	0.47	0.28	207.79	0.12	0.69	0	1.1	0.24	35.82	32.55	6.52	20.97	3.86	0.58
131	CGGA_1469	Primary	AOA	WHO III	Male	46	2626	0	1	1	Mutant	NA	methylated	0.5	0.11	0.32	0.24	0	0.18	0.26	3.64	0.05	19.66	0	0.57	0.04	2.08	0.07	0.09	0	0.09	19.68	0.12	0.24	0.01	0.31	0.04	4.86	3.13	0.81	3.26	0.24	0.02
132	CGGA_1471	Primary	A	WHO II	Male	45	2623	0	1	1	Mutant	Non-codel	methylated	1.09	11.72	9.38	5.57	0.19	9.92	2.22	32.58	1.19	422.38	0.02	8.06	0.54	19.6	22.74	0.93	0.11	2.84	441.16	0.13	2.43	0.08	2.71	0.29	66.07	28.77	61.9	12.93	1.55	0.48
133	CGGA_1473	Recurrent	rAA	WHO III	Female	28	265	1	1	0	NA	Non-codel	un-methylated	3.08	0.99	2.16	5.51	0	2.64	3.1	17.49	0	290.17	3.66	17.28	0.84	26.28	8.32	28.62	8.39	4.12	140.82	63.99	10.22	12.89	40.8	19.81	29.4	17.46	97.13	3.97	14.9	4.91
134	CGGA_1474	Primary	AO	WHO III	Female	50	333	0	1	1	Mutant	NA	methylated	0.12	1.06	0.58	0.37	0.14	0.69	1.09	3.21	0	24.92	0.04	0.45	0.3	5.09	0.31	1.26	0.09	0.24	27.82	0.13	0.41	0.12	0.91	0.19	7.39	4.23	1.49	3.08	0.4	0.3
135	CGGA_1477	Primary	OA	WHO II	Male	43	1194	1	1	0	NA	Non-codel	un-methylated	0.06	9.76	4.24	5.33	0.26	4.36	0.86	15.97	0.28	1094.1	0	14.46	1.64	38.75	42.64	0.7	0.11	1.1	335.14	0.52	3.66	0.02	1.94	0.14	24.95	21.83	73.89	8.67	1.33	0.78
136	CGGA_1482	Primary	AO	WHO III	Male	38	2592	0	1	1	NA	Codel	methylated	0.16	23.51	3.94	7.12	0.43	1.53	0.55	7.48	0.59	987.64	0.02	5.95	0.07	114.77	25.75	0.63	0.04	1.71	244.07	2.2	0.51	0.2	1.48	0.21	14.71	10.45	118.97	5.54	0.58	1.62
137	CGGA_1487	Recurrent	rAA	WHO III	Female	49	520	1	1	1	Wildtype	Non-codel	un-methylated	0.29	3.32	31.81	5.96	0.34	4.98	1.89	6	0.92	1006.11	0.05	4.26	0.01	11.82	2.59	1.63	0	0.39	138.1	0.12	0.66	0.42	4.1	2.64	42.64	33.34	11.32	13.41	2.29	0.11
138	CGGA_1488	Primary	A	WHO II	Male	31	2586	0	0	0	Mutant	Non-codel	methylated	1.02	12.24	11.7	2.96	0.19	3.16	1.7	21.98	0.05	297.71	0.11	3.25	1.56	5.02	7.09	1.67	0.17	0.49	222.1	0.16	2.29	0.01	1.71	0.39	39.88	41.39	15.99	23.54	3.04	0.74
139	CGGA_1497	Primary	AA	WHO III	Female	24	1178	1	1	1	Mutant	Non-codel	un-methylated	1.32	5.52	13.7	2.37	0.07	8.99	1.23	62.73	0	247.67	0	17.64	0.04	5.56	3.2	0.84	0.39	0.33	89.29	0.71	0.43	0	2.53	0.42	124.06	34.61	7.39	33.58	5.3	0.69
140	CGGA_1502	Primary	O	WHO II	Female	27	2565	0	0	0	Mutant	Codel	methylated	0.53	5.64	6.28	6.93	0.09	3.36	0.64	12.87	1.65	1631.84	0.37	4.41	0.4	113.39	19.28	0.2	0.2	0.85	873.11	0.16	0.93	0.04	1.79	0.25	25.31	19.6	52.31	8.01	1.25	0.64
141	CGGA_1504	Primary	AA	WHO III	Female	44	2558	0	1	1	Mutant	Non-codel	methylated	0.52	23.9	3.74	5.05	0.35	3.89	0.77	15.62	0.5	1111.74	0.32	14.89	0.29	106.94	41.26	0.44	0.29	1.92	308.45	0.23	2.11	0.19	1.92	0.32	26.29	17.99	107.89	4.85	1.07	0.68
142	CGGA_1508	Primary	AA	WHO III	Male	39	1049	1	0	0	Mutant	Non-codel	methylated	0.41	10.51	5.36	4.74	0.41	5	2.17	9.17	1.93	990.22	0.11	5.01	11.37	56.74	16.46	3.8	0.26	1.01	789.36	0.11	2.22	0.09	2.16	0.22	26.1	19.08	92.74	6.86	1.2	8.67
143	CGGA_1510	Recurrent	rAA	WHO III	Male	40	271	1	1	1	Mutant	Non-codel	methylated	0.54	4.05	14.87	3.76	0.16	7.9	1.48	31.85	0.5	474.38	0.02	11.69	0.62	5.53	5.62	0.35	0.43	0.25	144.79	0.04	0.59	0.02	3.61	0.27	178.16	52.87	9.81	21.2	6.22	0.45
144	CGGA_1513	Recurrent	rAO	WHO III	Female	36	2352	1	1	1	Mutant	Codel	methylated	0.71	2.44	13.75	1.18	0	2.79	0.4	17.83	0.74	1054.05	0.06	5.68	0.12	22.47	3.04	4.44	0.11	0.39	337.1	0.2	1.38	0.01	0.68	0.63	21.02	20.45	25.22	7.46	2.28	0.85
145	CGGA_1514	Primary	A	WHO II	Female	57	76	1	0	0	Wildtype	NA	methylated	0.25	1.3	2.51	1.12	0.26	0.77	0.78	2.48	0	36.9	0	1.28	0.18	4.94	0.68	2.22	0.08	0.23	34.73	0.27	1.49	0.05	1.07	0.56	14.54	10.77	1.75	2.11	1	0.29
146	CGGA_1516	Primary	O	WHO II	Male	46	2530	0	1	1	Mutant	Codel	methylated	1.51	2.85	14.7	1.79	0	3.66	0.87	13.84	0.63	573.26	0.03	7.64	2.15	14.24	3.66	2.93	0.29	0.44	370.32	0.09	0.98	0.03	2.51	3.31	46.76	17.57	16.35	9.47	1.97	1.57
147	CGGA_1517	Primary	O	WHO II	Male	42	2530	0	1	1	Mutant	Codel	methylated	0.3	2.8	7.71	2.34	0.11	2.51	0.49	15.06	0.31	682.07	0.02	13.08	0.22	25.24	5.71	0.4	0.05	0.65	253.4	0.03	0.6	0.01	1.72	1.12	35	19.52	21.35	5.98	1.88	0.22
148	CGGA_1518	Primary	AA	WHO III	Female	19	411	1	1	1	Wildtype	Non-codel	methylated	0.26	1.36	10.16	3.85	0.08	6.08	2.13	9.95	0.31	393.2	0.17	11.44	0.05	18.44	5.11	0.22	0.14	0.23	156.43	0.06	0.95	0.02	2.03	0.64	106.14	65.95	19.19	22.18	2.76	0.1
149	CGGA_1523	Primary	A	WHO II	Male	50	2508	0	1	1	Mutant	Non-codel	methylated	1.67	11.94	11.5	6.36	0.37	7.83	6.72	16.92	0.14	287.76	0.05	9.94	0.11	10.1	10.55	2.56	0.38	0.5	228.15	0.45	2.49	0.06	6.78	0.97	66.32	33.65	11.02	24.72	2.67	0.49
150	CGGA_1524	Recurrent	rAO	WHO III	Male	36	1004	1	1	1	Mutant	Codel	methylated	0.74	2.71	18.53	2.67	0	4.8	0.96	25	0.33	635.78	0.05	7.49	0.14	17.21	5.13	10.1	0.14	0.46	228.93	0.39	1.45	0	1.62	0.36	32.88	27.13	18.03	9.44	1.45	8.97
151	CGGA_1525	Primary	AOA	WHO III	Male	41	1686	1	1	1	NA	Non-codel	methylated	0.43	5.6	1.18	3.36	0	3.52	0.24	4.68	0.65	1080.04	0	13.81	2.13	157.92	52.21	0.68	0	2.21	250.53	1.72	2.53	3.85	3.19	1.96	22.13	9	153.2	6.05	2.46	0.92
152	CGGA_1526	Primary	AO	WHO III	Male	39	2502	0	1	1	Mutant	Codel	methylated	1.2	11.29	14.94	5.56	0.1	5.16	3.04	8.74	0.24	325.47	0.11	0.91	0.51	9.67	9.28	0.56	0.39	0.78	304.92	0.07	1.16	0	1.47	0.19	29.38	30.84	15.53	22.77	3.97	0.26
153	CGGA_1527	Primary	AA	WHO III	Male	47	1714	1	1	1	Mutant	Non-codel	methylated	1.15	4.9	9.44	3.53	0.04	3.83	2.02	72.92	0.12	479.39	0.08	13.21	1.28	16.82	6.09	9.03	0.2	0.29	304.88	0.16	2.77	0	1.37	3.88	56.9	23.3	30.17	13.65	3.61	1.64
154	CGGA_1528	Primary	O	WHO II	Female	27	2497	0	1	1	Mutant	Codel	methylated	0.39	8.29	11.42	4.13	0.08	3.58	0.36	11.93	0.69	1053.62	0.11	14.03	0.43	53.84	14.01	0.47	0.44	0.7	183.73	0.48	1.53	0.2	2.27	0.26	26.86	18.14	56.11	8.79	1.12	1.37
155	CGGA_1530	Primary	AOA	WHO III	Male	41	2497	0	0	1	NA	Non-codel	un-methylated	0	30.14	0.88	3.24	0	1.94	0.4	3.25	0	938.96	0.94	3.62	1.25	144.56	49.38	0.93	0	1.69	80.13	3.49	1.11	3.82	3.65	0.37	38.62	5.82	128.46	6.06	1.29	5.33
156	CGGA_1531	Primary	AA	WHO III	Male	36	NA	NA	NA	NA	Mutant	Non-codel	methylated	2.5	24	11.46	7.38	0.56	3.87	3.91	60.45	0.15	196.47	0.42	9.51	1.3	10.74	27.18	2.98	0.31	0.91	135.36	0.33	2.82	0.06	2.54	0.21	85.24	25.51	16.04	29.55	4.25	5.28
157	CGGA_1533	Recurrent	rAA	WHO III	Female	61	1217	1	1	1	Wildtype	Non-codel	methylated	0.28	20.79	8.11	6.44	0.11	6	1.49	11.2	2.03	1148.43	0.06	4.49	0.12	114.9	11.82	5.37	0.82	0.68	302.9	0.72	1.32	0.6	10.36	0.78	35.3	21.92	65.86	4.97	1.78	5.66
158	CGGA_1536	Primary	A	WHO II	Male	53	840	1	0	0	Mutant	Non-codel	methylated	0.83	26.86	10.53	9.47	0.49	4.47	3.52	19.43	0.06	262.46	0.2	6.72	4.43	12.25	37.51	1.63	0.05	1.36	171.67	0.26	3.98	0.26	3.96	0.81	80.05	33.33	31.65	27.67	5.71	6.98
159	CGGA_1544	Primary	AA	WHO III	Female	38	208	1	0	0	Mutant	Non-codel	methylated	0.74	2.4	8.23	0.94	0	5.44	0.89	28.31	0.13	550.29	0.03	15.36	0.68	10.65	4.13	2.17	0	0.39	261.61	0.04	0.78	0	2.08	0.19	68.44	24.41	11.72	7.44	3.41	1.26
160	CGGA_1552	Primary	AO	WHO III	Male	39	2432	0	1	0	Mutant	Codel	methylated	0.42	3.49	12.2	3	0	2.4	1.08	8.93	0.52	729.67	0.02	6.17	1.06	19.79	4.59	3.46	0.32	0.53	255.28	0	1.91	0.03	1.86	0.29	34.79	21.75	23.06	7.85	2.29	4.88
161	CGGA_1553	Recurrent	rAA	WHO III	Male	30	540	1	1	1	Mutant	Non-codel	un-methylated	0.44	5.62	10.68	3.58	0	3	1.17	16.81	0.23	460.15	0	4.73	0.15	7.49	4.57	23.39	0.74	0.42	220.22	0.83	1.07	0.01	1.09	0.34	44.14	56.3	9.27	17.44	2.39	2.64
162	CGGA_1554	Recurrent	rAO	WHO III	Male	34	824	1	1	1	Mutant	Codel	methylated	1.65	6.64	14.44	5.33	0.24	5.82	1.54	11.44	2.79	608.17	0.02	10.22	0.15	9.51	2.77	3.74	3.15	0.42	281.53	0.12	0.86	0.01	2.33	1.07	103.05	41.49	10.25	17.74	5.18	1.88
163	CGGA_1557	Primary	AO	WHO III	Male	47	2427	0	0	1	Mutant	Codel	methylated	0.05	2.47	4.96	2.66	0	1.16	0.4	13.69	0.73	595.1	0.02	10.06	0.07	24.89	7.95	1.58	0.96	0.16	347.61	0.1	1.14	0.04	1.14	0.75	18.85	19.73	14.33	5.21	2.16	0.47
164	CGGA_1562	Primary	AO	WHO III	Male	51	2032	1	1	1	Mutant	Codel	methylated	0.99	1.42	10.03	1.3	0	4.07	0.92	13.12	0	605.89	0.02	11.04	0	12.99	3.48	6.43	0.67	0.26	422.24	0.65	2.28	0	1.28	1.39	37.63	24.16	10.26	8.07	2.6	2.95
165	CGGA_1563	Primary	A	WHO II	Female	32	2423	0	1	1	Wildtype	Non-codel	methylated	0.27	14.71	8.82	39.5	0.15	16.24	10.1	12.36	0.87	255.46	1.11	7.26	0.06	77.69	15.35	1.18	7.45	1.21	123.73	4.09	2.55	0.26	3.51	1.16	86.68	31.03	34.46	14.55	4.25	0.94
166	CGGA_1565	Primary	AA	WHO III	Female	23	1417	0	0	0	Mutant	Non-codel	methylated	0.76	10.54	8.27	6.08	0.12	3.64	1.49	13.03	0.89	795.24	0.07	12.98	17.33	31.17	15.4	4.33	0.23	1.14	644.88	0.62	3.42	0.05	3.15	0.13	41.56	22.02	40.25	6.52	1.32	1.66
167	CGGA_1566	Primary	AO	WHO III	Female	43	2420	0	1	1	Mutant	Codel	methylated	0.72	3.19	8.57	2.97	0	1.46	0.33	5.71	0.98	960.76	0.02	9.95	0.14	19.33	2.47	0.48	0.05	0.21	256.68	0.02	0.36	0	0.59	0.54	16.97	16.1	10.82	4.6	1.7	0.3
168	CGGA_1567	Primary	AO	WHO III	Female	48	840	1	1	1	Mutant	Non-codel	methylated	0.4	23.49	5.97	13.34	0.42	6.07	1.4	10.52	0.3	714.23	0.16	16.26	0.31	88.26	34.8	2.48	0.51	1.8	344.16	1.02	4.54	0	2	1.51	20.6	28.85	107.13	11.8	1.23	0.74
169	CGGA_1568	Primary	AA	WHO III	Female	26	345	0	0	0	NA	Non-codel	methylated	0.24	13.49	6.19	5.46	0.04	3.68	0.46	14.42	0.49	791.29	0.03	14.59	1	75.74	16.54	2.54	0.4	1.19	311.04	0.51	2.56	0.04	2.33	0.2	26.59	21.49	70.41	5.39	1.16	1.08
170	CGGA_1569	Primary	AA	WHO III	Female	27	1406	0	0	0	Wildtype	Codel	methylated	0.32	6.71	6.82	2.34	0	2.55	0.63	12.57	0.3	1056.68	0.08	7.84	0.28	54.03	13.2	0.17	0	0.49	346.6	0.27	0.9	0.01	1.36	0.29	18.05	18	58.65	7.46	1.06	0.24
171	CGGA_157	Recurrent	rA	WHO II	Male	34	914	1	1	1	NA	Non-codel	un-methylated	0.61	12.35	5.76	3.98	0.06	3.21	0.44	34.23	1.11	1377.04	0.09	13.48	5.98	81.73	16.73	1.07	0.06	1.88	311.83	0.31	4.22	0.02	2.03	1.12	20.78	17.76	89.59	5.52	1.58	1.1
172	CGGA_1575	Recurrent	rAA	WHO III	Male	37	129	1	1	0	Mutant	Non-codel	methylated	2.07	17.66	20.27	15.16	0.55	14.54	3.65	8.01	0.99	493.2	1.09	7.55	1.62	19.44	19.58	25.83	8.66	2.86	543.92	0.21	3.25	0	3.27	1.38	81.68	40.18	45.7	8.35	1.5	6.48
173	CGGA_1579	Primary	A	WHO II	Male	37	2398	0	0	0	Wildtype	Non-codel	methylated	0.02	2.64	1.8	1.38	0.19	1.25	1.59	10.66	3.14	1326.94	0.03	9.63	0.15	36.19	4.52	2.52	0.08	0.38	462.64	1.4	3.05	0.01	0.86	0.08	22.89	51.49	24.09	2.03	2.38	2.36
174	CGGA_1580	Primary	AA	WHO III	Female	34	1581	1	1	1	Mutant	Non-codel	un-methylated	0.73	18.09	8.89	4.97	0.32	4.66	3.07	24.4	0.1	420.18	0	3.64	0.96	10.3	11.43	9.76	0.54	0.7	255.04	0.51	3.12	0.01	2.67	1.13	47.8	38.81	25.18	23.77	3.68	9.32
175	CGGA_1583	Primary	OA	WHO II	Female	51	1606	1	1	0	NA	Non-codel	methylated	0.13	2.41	4.83	2.46	0	3.86	0.71	13.01	1.91	805.58	0.07	17.34	0.04	27.5	9	2.51	0	0.45	343.16	1.75	4.34	0.05	1.87	0.06	32.16	55.85	11.8	5.44	1.9	0.72
176	CGGA_1587	Primary	AA	WHO III	Female	30	750	1	0	0	Mutant	Non-codel	methylated	1.8	25.07	13.88	10.93	1.19	10.3	2.13	7.9	0.2	472.01	0	6.12	0.06	16.19	31.5	1.38	1.35	1.69	104.99	0.34	2.24	0.14	2.84	1.35	64.48	41.44	33.08	15.16	1.78	1.6
177	CGGA_1588	Primary	AA	WHO III	Female	24	2003	0	0	0	Wildtype	Non-codel	methylated	0.1	30.76	1.74	8.63	0	1.3	12.87	3.98	1.86	1418.93	0.02	10.23	0.17	537.86	144.46	0.97	0.06	4.37	82.35	2.44	3.04	0	4.95	0.78	27.34	18.68	314.98	2.17	0.75	14.5
178	CGGA_1589	Recurrent	rA	WHO II	Male	49	342	1	1	1	Wildtype	Non-codel	methylated	0.12	7.6	6.95	3.43	0.19	2.8	1.6	7.63	0.5	325.42	0.08	6.98	0.32	6.96	4.03	1.18	0.12	0.45	380.1	2.32	1.3	0.04	1.25	0.18	41.68	71.81	6.96	19.26	2.87	0.28
179	CGGA_1591	Recurrent	rAA	WHO III	Male	54	1133	1	1	0	Mutant	Non-codel	methylated	0.62	4.51	11.38	3.75	0.26	3.17	2.59	7.1	0	229.57	0.05	2.63	0.51	11.22	10.34	1.02	0.22	0.36	232.49	0.26	1.03	0.04	1.62	0.14	40.8	43.59	9.64	24.03	2.99	1.97
180	CGGA_1592	Recurrent	rAO	WHO III	Male	37	1588	1	1	1	Mutant	Codel	methylated	0.86	8.32	12.14	9.02	0.3	3.03	1.05	16.09	0.39	376.36	0.29	6.62	1.46	8.62	2.91	16.54	2.79	0.23	102.21	0.15	0.43	0.05	0.88	0.83	116.78	30.66	6.61	32.72	2.05	1.41
181	CGGA_1594	Recurrent	rA	WHO II	Male	25	480	0	0	1	NA	Non-codel	methylated	0.15	5.77	0.83	1.23	0	0.46	0.05	3.56	0.4	1383.92	0.03	7.2	0.42	115.42	25.14	1.62	1.78	0.34	118.77	2.48	2.02	7.39	2.25	0.31	20.63	8.68	109.47	1.42	0.48	6.15
182	CGGA_1598	Primary	AA	WHO III	Male	31	564	1	1	1	Wildtype	Non-codel	un-methylated	2.55	10.02	10.5	7.84	0.38	4.45	1.39	4.74	0.05	743.97	0.65	17.94	0.07	32.68	30.84	0.41	0.1	1.68	193.07	0.45	1.27	0	1.82	0.2	42.21	41.15	49.94	9.22	1.44	0.56
183	CGGA_1606	Primary	AA	WHO III	Female	28	471	1	1	1	Wildtype	Non-codel	un-methylated	0.61	16.41	33.79	6.91	0.31	7.44	2.58	7.71	0	191.99	0.62	7.42	0.3	7.14	4.79	0.66	0.31	0.66	110.37	0.4	0.67	0.01	1.61	0.2	42.31	24.72	9.68	15.35	1.44	0.11
184	CGGA_1607	Recurrent	rO	WHO II	Female	35	1333	1	1	1	Mutant	Codel	methylated	1.39	15.66	23.09	10.46	0.32	5.05	2.68	11.36	3.14	440.36	0.24	3.73	0.27	17.06	5.99	9.68	0.7	0.74	472.63	0.28	1.43	0	2.89	0.59	40.15	23.59	30.25	8.97	2.58	3.24
185	CGGA_1608	Recurrent	rAA	WHO III	Male	38	1953	0	1	0	Mutant	Non-codel	methylated	1.67	17.13	14.34	21	0.15	3.06	4.65	10.25	0.58	628.79	0.31	11.44	0.1	83.5	16.7	14.61	1.69	1.3	274.16	1.97	2.32	0.11	2.82	1.5	46.18	40.18	54.5	10.83	2.89	2.65
186	CGGA_1610	Recurrent	rAOA	WHO III	Male	39	1058	1	1	1	NA	Codel	methylated	0	34.23	1.44	6.94	0	2.22	0.41	2.89	1.41	1385.66	0.51	9.04	0.74	475.34	49.69	0.45	0.1	1.17	83.33	0.57	0.88	1.3	5.65	0.18	24.96	9.92	182.98	2.5	0.67	6.25
187	CGGA_1614	Recurrent	rAA	WHO III	Male	51	1079	1	1	1	Mutant	Non-codel	methylated	1.51	9.06	8.24	5.67	0.27	3.48	1.34	30.11	2.53	774.62	0.09	6.15	5.56	32.37	17.57	1.69	0.19	1.08	567.06	0.59	2.83	0.05	2.47	0.56	40.96	31.58	39.46	10.11	0.79	1.44
188	CGGA_1617	Primary	O	WHO II	Female	35	2310	0	1	0	NA	Codel	methylated	0.21	2.89	4.66	1.46	0	1.11	0.12	9.5	0.9	1492.85	0	10	0.23	62.69	3.67	1.7	0	0.22	289.22	0.51	1.32	0.56	0.83	0.35	14.23	19.36	28.15	5.07	1.7	2.3
189	CGGA_1618	Primary	AA	WHO III	Male	31	2319	0	1	1	Mutant	Non-codel	un-methylated	0.87	5.75	6.4	2.41	0	2.43	0.63	31.74	0.21	999.66	0.05	12.4	0.53	25.58	12.59	0.77	0	0.5	257.14	0.35	1.18	0	1.12	0.23	30.16	20.08	31.66	8.04	0.99	0.41
190	CGGA_1619	Primary	AA	WHO III	Male	44	766	1	1	1	Mutant	Non-codel	methylated	0.96	4.88	7.52	3.58	0	5.2	1.16	36.7	0.84	651.23	0	16.2	2.07	17.18	5.56	3.3	0.95	0.56	310.62	0.19	1.09	0	2.25	0.28	76.22	25.39	10.55	10.37	0.62	0.24
191	CGGA_1620	Primary	AO	WHO III	Male	51	2312	0	1	1	Mutant	Codel	methylated	0.32	3.52	4.94	1.73	0	2.36	0.7	11.62	0.79	702.34	0	11.23	0.43	25.64	3.97	3.5	0.11	0.36	331.25	1.68	3.19	0.01	1.63	0.1	33.71	30.02	17.9	6.49	2.17	1.87
192	CGGA_1621	Primary	A	WHO II	Female	48	2311	0	1	1	Mutant	Non-codel	un-methylated	0.32	7.04	9.04	3.56	0.04	3.73	0.55	44.64	0.18	815.07	0.05	15.66	1.01	25.07	7.53	0.3	0.02	0.84	229.72	0.21	2.25	0.09	2.19	0.18	51.23	21	28.51	7.76	1.29	0.15
193	CGGA_1623	Primary	AA	WHO III	Female	16	2307	0	1	0	Wildtype	Non-codel	methylated	0.1	10.07	7.51	9.89	0.06	3.27	2.06	11.39	0.16	746.57	0.17	3.58	0.27	127.12	6.33	3.2	0.35	0.23	217.2	1.13	3.15	0.71	4.2	0.26	85.98	32.09	26.25	7.42	3.2	0.61
194	CGGA_1627	Primary	AA	WHO III	Male	37	2301	0	1	1	Mutant	Non-codel	un-methylated	0.98	11.01	5.83	4.88	0.14	3.41	1.15	12.04	0.72	757.03	0.04	16.6	2.6	27.38	13.46	1.51	0.15	1.14	344.5	1.01	4.67	0.01	2.67	0.43	40.95	30.77	46.48	8.19	1.86	0.59
195	CGGA_1630	Primary	O	WHO II	Male	26	2160	0	0	0	NA	Codel	un-methylated	0.34	7.64	4.53	3.57	0.06	1.56	0.42	6.97	1.1	1639.39	0.02	7.74	0.27	118.03	12.9	0.6	0	0.77	300.9	0.37	2.23	0.03	0.8	0.15	11.96	16.19	90.72	4.32	1.02	0.25
196	CGGA_1640	Primary	AOA	WHO III	Male	55	2267	0	1	1	NA	Non-codel	un-methylated	0.42	6.01	2.56	3.73	0.05	1.19	0.29	18.35	0.37	1562.01	0.09	14.6	0.27	116.06	8.62	10.25	0.35	0.33	415.41	0.9	1.17	3.68	2.04	0.83	19.14	18.36	65.78	4.11	1.34	4.33
197	CGGA_1642	Primary	A	WHO II	Male	48	2266	0	1	0	Mutant	Non-codel	methylated	0.38	3.5	4.22	2.52	0	1.38	0.06	28.81	1.45	1548.47	0	16.17	1.37	45.96	12.88	0.08	0.05	0.78	475.39	0.06	1	0.01	1.26	0.08	36.73	27.19	56.76	1.93	1.26	0.12
198	CGGA_1645	Primary	AA	WHO III	Male	59	1996	0	1	1	Mutant	Non-codel	methylated	2	8.02	5.53	4.71	0	3.36	1.47	20.45	0.06	266.8	0.02	14.55	0.02	5.66	13.6	0.3	0.31	0.74	163.27	0.02	1.76	0.08	1.09	2.37	118.83	33.77	17.26	15.69	3.79	0.34
199	CGGA_1647	Primary	O	WHO II	Male	40	2229	0	1	0	NA	Codel	methylated	0.1	11.59	1.89	4.5	0.74	1.6	0.12	4.46	4.6	1385.76	0.09	9.14	0	165.07	39.9	0.13	0.13	0.79	297.9	1.53	0.58	0	1.97	0.67	21.94	9.24	122.11	5.25	1.27	0.62
200	CGGA_1648	Primary	AOA	WHO III	Female	45	1747	0	1	1	NA	Codel	un-methylated	0.25	17.74	0.93	1.75	0.1	0.49	0	2.61	2.73	2233.2	0	5.24	0	291.79	38.11	0	0.06	0.45	198.38	0.08	0.55	0	1.71	0.08	20.99	9.02	98.31	4.43	1.04	1.32
201	CGGA_1649	Primary	O	WHO II	Male	36	2225	0	1	1	Mutant	Codel	un-methylated	0.13	7.48	0.67	3.66	0	0.04	0.2	3.36	6.82	1106.95	0.04	12.98	0.04	191.8	23.06	0.12	0	0.65	103.06	0.11	0.63	0.51	1.66	0.12	17.8	7.88	69.47	4.07	1.45	0.37
202	CGGA_165	Primary	A	WHO II	Male	34	183	0	1	0	NA	Non-codel	un-methylated	0.13	11.06	1.87	1.92	0.08	0.88	0.24	5.43	2.08	1642.99	0.05	10.17	0.07	124.04	17.77	0.54	0.1	0.44	306.67	0.23	1.09	0	1.23	0.05	19.22	14.48	71.4	5.92	1.45	1.34
203	CGGA_1651	Recurrent	rA	WHO II	Female	44	842	1	1	1	Mutant	Non-codel	methylated	0.36	2.64	5.83	1.23	0.04	2.17	1.03	12.91	0.88	608.41	0.06	7.93	0.06	14.37	5.04	0.95	0.04	0.54	517.89	2.49	1.41	0.02	1.04	1.02	28.61	46.17	12.65	11.93	2.4	0.16
204	CGGA_1653	Primary	OA	WHO II	Female	47	2217	0	1	0	NA	Non-codel	methylated	0.13	10.45	2.68	2.2	0.32	1	0.16	23.36	2.67	1406.96	0.23	10.09	0.18	92.91	17.54	1.04	0	0.67	146.73	0.73	0.78	0.41	1.73	0.24	26.86	13.83	64.59	4.59	1.29	0.6
205	CGGA_1655	Primary	A	WHO II	Male	48	1209	0	1	0	Mutant	Non-codel	un-methylated	0.29	16.19	5.05	5.44	0.4	2.81	0.72	18.79	0.21	927.97	0.09	15.6	0.6	52.51	16.71	0.56	0.36	0.84	255.97	0.35	1.39	0.03	1.72	0.35	25.21	22.04	51.4	4.52	0.7	2.98
206	CGGA_1657	Primary	AOA	WHO III	Female	20	2215	0	0	0	NA	Non-codel	methylated	0.03	5.86	3.37	3.7	0	1.66	0.23	6.4	0.16	1457.49	0	11.65	0.2	124.82	14.14	1.45	0.05	0.52	284.86	1.44	2.58	0.13	0.99	0.23	12.91	20.94	101.99	5.89	1.63	10
207	CGGA_1660	Primary	A	WHO II	Male	41	NA	NA	1	1	Wildtype	Codel	methylated	0	11.51	5.78	8.81	0	7.4	1.66	4.01	0	869.13	1.06	1.94	0	90.32	65.71	0.27	0	0.06	11.1	1.64	1.09	0.08	7.12	0.55	14.42	6.95	28.09	6.33	1.48	2.83
208	CGGA_1661	Primary	AA	WHO III	Female	42	2209	0	1	1	NA	Non-codel	methylated	0.09	14.23	2.02	3.95	0.14	0.83	0.11	14.71	5.74	1533.36	0.23	10.87	0	103.56	29.74	0.74	0.1	1.01	407.19	0.16	0.96	0	1.82	0.21	19.65	12.86	74.46	6.28	1.07	1.89
209	CGGA_1662	Primary	O	WHO II	Female	55	1493	0	1	0	Mutant	Codel	methylated	0.39	4.09	5.32	3.9	0.1	2.24	2.96	25.49	0.72	929.52	0.18	6.66	0.19	29.72	10.27	0.23	0.37	0.62	388.46	0.19	1.24	0	0.9	4.32	18.18	24.32	26.17	6.5	1.75	0.14
210	CGGA_1664	Primary	O	WHO II	Female	40	1528	1	1	1	Mutant	Non-codel	methylated	0.52	3.6	7.66	1.91	0	3.42	0.52	11.64	0.74	690.02	0	7.66	1.32	20.43	4.24	1.16	0.32	0.45	575.44	5.71	2.37	0.04	0.84	1.25	28	42.93	17.45	9.41	1.84	0.42
211	CGGA_1667	Primary	AO	WHO III	Female	40	2180	0	1	1	Mutant	Codel	un-methylated	0.37	8.63	9.32	4.11	0.07	2.09	1.45	13.39	0.09	242.53	0.04	5.03	0.12	6.08	5.89	8.03	0.05	0.64	167.92	0.26	2.38	0.09	1.88	0.26	52.15	31.54	8.61	26.96	4.18	2.18
212	CGGA_1669	Primary	AA	WHO III	Female	44	139	1	0	0	Wildtype	Non-codel	methylated	0.17	7.24	22.54	3.33	0	12.42	2.1	50.94	0.15	272.12	0.05	9.08	0.37	15.04	7.57	0.56	0.14	0.36	302.31	0.39	1.35	0.02	3.88	1.03	92.75	45.95	14	21.66	3.59	0.27
213	CGGA_1670	Recurrent	rAA	WHO III	Female	30	365	1	1	1	Wildtype	Non-codel	methylated	1.17	10.22	20.14	10.73	0.37	9.54	2.44	21.91	0.19	485.12	0.26	10.62	0.22	23.36	10.63	1.57	0.77	1	219.41	0.28	1.04	0	1.73	0.56	33.03	38.46	31.71	12.06	1.41	1.34
214	CGGA_1671	Primary	AA	WHO III	Female	26	2168	0	1	1	Mutant	Non-codel	un-methylated	2.3	11	15.18	4.58	0.06	9.14	1.19	50.09	0.11	521.09	0.25	9.55	1.54	17.42	12.06	0.84	0.26	1.31	193.59	0.64	1.19	0.03	2.85	0.55	60.06	37.32	21.54	10.17	2.77	2.46
215	CGGA_1672	Primary	AOA	WHO III	Female	49	NA	NA	NA	NA	NA	Non-codel	methylated	0	3.66	2.34	2.15	0.15	0.76	0.12	6.38	2.63	1658.12	0.04	9.41	0	122.44	6.58	0.71	0.06	0.32	304.75	3.39	1.19	0	0.82	0.06	14.64	17.35	55.42	5.51	1.17	1.68
216	CGGA_1673	Primary	A	WHO II	Female	23	2160	0	0	1	Mutant	Non-codel	methylated	0.44	1.74	8.08	0.97	0	2.9	0.9	20.04	0.29	457.31	0.02	11.67	0.12	8.07	4.92	0.71	0.12	0.29	417	1.42	1.9	0.02	1.35	0.54	85.75	42.11	6.8	11.75	2.77	0.54
217	CGGA_1675	Primary	AA	WHO III	Male	38	2154	0	1	1	Mutant	Non-codel	methylated	1.42	21.06	8.39	8.93	0.5	9.43	2.47	19.56	0.4	386.42	0.36	9.9	0.49	19.56	7.08	16.81	4.89	1.1	245.05	0.33	1.67	0.06	8.12	1.14	74.27	33.4	30.87	10.72	3.55	3.67
218	CGGA_1677	Primary	A	WHO II	Female	39	NA	NA	NA	NA	NA	Non-codel	methylated	0.39	8.59	0.99	3.32	0.06	1.79	0.29	6.89	0.41	1524.62	0.74	18.74	0.5	239.29	15.32	3.38	1.13	0.37	172.17	1.22	0.81	0.5	4.6	1.93	26.16	10.58	56.87	6.82	1.33	21.57
219	CGGA_1679	Primary	AO	WHO III	Female	52	2146	0	1	1	Mutant	Codel	methylated	0.11	3.95	2.09	0.88	0.05	1.24	0.11	4.98	2.09	1947.54	0	7.09	0.01	89.53	4.28	0.26	0.14	0.05	331.86	1.31	1.26	0	0.7	0.03	12.62	19.25	27.6	4.96	1.56	0.52
220	CGGA_1680	Primary	AA	WHO III	Male	45	596	1	1	1	Mutant	Non-codel	methylated	3.46	24.04	5.22	14.09	0.64	7.16	3.48	23.65	2.1	716.34	0.08	30.16	1.61	90.32	57.94	2	1.1	3.02	193.79	0.55	4.34	0.03	8.66	1.62	152.37	37.8	83.08	11.99	1.83	1.19
221	CGGA_1685	Recurrent	rAA	WHO III	Male	33	225	1	1	1	Mutant	Non-codel	methylated	1.77	8.4	13.48	4.62	0.14	6.29	2.12	14.95	0.21	224.72	0.08	12.5	0.99	4.7	5.91	1.09	0.1	0.98	141.74	0.83	2.18	0.02	2.89	3.5	87.47	53.46	7.46	28.29	3.95	0.14
222	CGGA_1686	Primary	AA	WHO III	Male	27	745	1	0	1	Wildtype	Non-codel	un-methylated	1.23	6.31	7.33	2.75	0.11	3.82	0.4	7.78	0.09	698.1	0.12	15.76	0.45	37.82	11.94	0.43	0	0.99	284.9	0.02	1.54	0.02	1.57	0.1	26.45	20.6	40.31	3.8	0.71	0.13
223	CGGA_1688	Recurrent	rAA	WHO III	Female	51	51	1	1	1	Wildtype	Non-codel	methylated	0.33	3.75	17.43	5.15	0.07	8.18	2.69	10.55	0.69	1244.38	0.07	7.18	0.05	45.06	7.14	0.36	0.09	0.29	319.25	0.32	0.23	0.73	4.35	3.63	69.57	35.61	21.01	17.24	3.03	0.51
224	CGGA_1689	Primary	A	WHO II	Male	45	2118	0	1	1	Mutant	Non-codel	methylated	0.98	8.78	8.25	2.95	0.24	3.7	1.44	34.22	0.59	517.53	0.52	8.59	10.73	17.31	12.65	0.22	0.29	1.01	459.48	0.06	4.15	0.05	2.23	0.2	48.83	23.67	33.27	12.63	2.03	0.32
225	CGGA_1693	Primary	AO	WHO III	Male	61	517	1	1	1	NA	Non-codel	un-methylated	0	5.54	7.89	9.7	0.09	1.61	0.55	6.88	0.1	714.04	0.09	20.11	0.01	74.75	18.29	0.35	0.1	1.24	137.66	0.09	0.72	0.06	2.41	0.78	22.8	22.58	39.59	7.1	0.57	1.33
226	CGGA_1695	Recurrent	rAA	WHO III	Male	45	2094	0	1	1	Mutant	Non-codel	un-methylated	0.15	2.15	8.34	1.96	0.07	4.45	0.8	24.74	0	889.83	0.01	15.13	0.21	11.44	2.64	5.69	0.54	0.3	377.51	0.06	1.33	0	1.24	0.35	44.72	21.41	18.21	7.05	1.37	1.08
227	CGGA_1696	Primary	AA	WHO III	Male	72	1205	0	1	1	Wildtype	NA	un-methylated	0.1	1.15	0.83	1.02	0	1.35	2.12	0.91	0.06	25.15	0.08	0.56	0.04	12.76	0.59	1.58	0	0.11	12.81	0.13	0.62	0.14	1.91	0.16	6.57	5.71	1.75	2.38	0.5	0.05
228	CGGA_1700	Primary	AO	WHO III	Male	49	2076	0	1	1	Mutant	Codel	un-methylated	0.52	12.03	6.21	8.21	0.12	2.27	1.25	15.74	0.63	818.13	0.08	9.33	0.19	69.52	17.05	0.79	0.15	1.94	487.95	1.12	0.95	0	1.95	0.12	27.52	27.47	53.3	5.75	1.79	0.84
229	CGGA_1701	Primary	AO	WHO III	Male	44	1696	0	1	0	Mutant	Codel	methylated	0.78	3.75	6.45	2.06	0	1.94	0.4	11.92	0.72	938.03	0	8.46	0.06	24.06	3.52	0.46	0	0.39	298	0.19	1.07	0.08	1.11	0.07	28.66	24.93	15.47	5.86	2.02	1.05
230	CGGA_1703	Primary	A	WHO II	Female	30	1592	0	1	1	Mutant	Non-codel	un-methylated	0.74	12.63	4.59	4.99	0.1	2.96	0.6	19.63	1.13	973.32	0	15.47	9.56	67.58	19.34	0.73	0.45	1.12	261.96	0.33	2.4	0.11	1.78	0.1	28.68	24.3	50.64	7.89	0.84	2.37
231	CGGA_1704	Primary	A	WHO II	Female	32	2064	0	1	0	Wildtype	Non-codel	un-methylated	0.32	12.45	6.12	4.51	0.19	2.8	0.32	15.73	1.92	1467.77	0	20.75	1.34	68.67	15.64	0.47	0.51	1.22	421.96	0.2	1.22	0	3.31	0.08	26.96	31.79	98.6	7.61	1.21	3.47
232	CGGA_1714	Primary	AOA	WHO III	Female	37	2034	0	1	1	NA	Codel	un-methylated	0.66	20.59	6.48	6.5	0.17	3.07	0.78	10.39	0.91	1106.34	0.27	6.74	0.7	93.7	32.9	3.89	0.1	1.07	362.01	2.63	2.04	0	2.2	0.14	20.56	24.19	74.97	4.94	1.1	2.1
233	CGGA_1715	Primary	O	WHO II	Female	12	2033	0	0	0	Wildtype	Non-codel	methylated	1.05	6.32	9.09	6.29	0.16	6.94	1.84	5.57	0.43	523.01	0	9.21	0.02	43.72	18.2	0.1	0.61	0.52	273.91	0.44	1.71	0.08	2.32	0.47	41.56	49.4	25.89	14.22	2.71	0.72
234	CGGA_1716	Recurrent	rAA	WHO III	Male	38	951	1	1	1	Mutant	Non-codel	methylated	2.88	27.57	19	12.76	0.73	11.99	4.02	13.28	0	256.88	0.39	14.06	0.08	13.08	23.73	0.63	3.75	1.14	137.32	0.38	1.19	0.03	6.24	1.98	99	53.19	17.04	26.22	3.27	0.5
235	CGGA_1718	Primary	AA	WHO III	Female	37	1996	0	1	1	Mutant	Non-codel	methylated	0.48	8.43	6.33	2.99	0.18	4.9	1.36	34.45	0.67	585.53	0.13	11.07	0.63	21.35	8.96	1.12	0.05	0.59	289.84	0.18	3	0.05	2.2	1.16	46.43	23.59	36.51	10.02	1.78	0.63
236	CGGA_1720	Primary	A	WHO II	Male	35	1994	0	1	1	Mutant	Non-codel	methylated	1.24	6.2	12.61	2.97	0	3.92	2.99	12.36	0	182.51	0.02	6.65	1.59	4.17	4.8	10.09	0.18	0.44	240.16	0.06	2.02	0	1.13	0.19	87.65	33.55	4.24	36.31	3.34	2.41
237	CGGA_1721	Primary	AO	WHO III	Female	46	1994	0	1	1	NA	Codel	un-methylated	0.39	8.91	4	3.26	0	1.35	0.24	12.64	1.22	1003.73	0	14.54	0.25	59.11	8.76	0.26	0.04	0.4	344	0.61	0.65	0.04	1.14	0.38	23.21	21.43	35.33	6.7	1.75	0.1
238	CGGA_1723	Primary	AO	WHO III	Female	39	1986	0	1	1	Mutant	Codel	un-methylated	1.12	3.76	5.3	2.21	0	2.59	0.5	17.16	0.23	796.74	0.02	7.43	0.16	23	4.25	0.34	0.11	0.49	269.43	0.53	0.61	0.04	1.38	0.62	34	25.08	13.75	7.12	2.43	1.04
239	CGGA_1725	Primary	AO	WHO III	Female	33	1983	0	1	1	Mutant	Codel	un-methylated	1.47	2.68	10.11	2.88	0	2.75	0.69	16.03	1.27	403.29	0	8.26	0.08	14.46	4.66	2.15	0.25	0.45	259.84	0.04	0.84	0.03	2.2	0.39	60.09	27.39	9.29	11.27	2.92	0.16
240	CGGA_1731	Primary	AA	WHO III	Female	45	1976	0	1	1	Mutant	Non-codel	methylated	0.57	12.56	4.8	6.45	0.08	2.68	0.65	7.47	0.44	1146.01	0.52	14.99	0.19	37.02	21.58	5.69	0.32	2.08	292.43	0.16	3.45	0.07	1.77	0.06	31.88	24.89	43.34	11.53	0.96	1.42
241	CGGA_1737	Primary	AO	WHO III	Male	33	1952	0	1	1	Mutant	Codel	methylated	0.47	5.34	6.09	2.29	0	1.51	0.22	11.4	0.17	972.79	0.03	11.2	0.12	22.77	4.73	0.35	0	0.4	256.26	0.26	0.3	0	1.14	0.1	24.79	17.15	20.1	4.57	2.07	0.63
242	CGGA_1738	Primary	AA	WHO III	Male	49	469	1	1	1	Wildtype	Non-codel	methylated	0	11.17	9.31	7.06	0.25	7.44	1.7	16.76	0.36	824.5	0.16	16.37	0.25	70.82	17.76	0.46	0.17	1.06	369.51	0.03	1.29	0.02	2.75	0.17	125.66	29.69	42.54	11.39	1.8	0.19
243	CGGA_1739	Recurrent	rAA	WHO III	Male	45	515	1	1	1	Mutant	Non-codel	un-methylated	1.7	6.35	15.42	5.57	0.11	5.1	1.4	12.4	1.32	620.77	0.17	7.74	0.15	17.37	8.38	12.66	0.77	0.77	475.68	0.81	2.11	0.04	1.65	1.08	44.86	29.88	21.8	10.05	2.27	9.59
244	CGGA_1743	Primary	AA	WHO III	Female	47	1361	1	1	1	Mutant	Non-codel	un-methylated	0.4	2.68	6.19	2.02	0.04	4.84	0.7	13.36	0.7	523.92	0.02	7.54	0.11	10.88	3.69	6.86	0.06	0.43	347.49	3.24	1.42	0.03	1.04	0.15	32.44	38.59	13.99	10.68	1.38	1.86
245	CGGA_1745	Primary	AOA	WHO III	Female	45	1929	0	1	0	Mutant	NA	methylated	0.26	0.2	0.73	0.18	0.04	0.14	0.27	1.31	0	10.64	0.02	1.74	0.01	2.23	0.12	0.5	0.08	0.09	18.99	0.2	0.28	0.05	0.48	0.02	7.65	3	0.6	2.02	0.32	0.04
246	CGGA_1747	Primary	AOA	WHO III	Female	27	293	1	1	1	NA	Non-codel	un-methylated	0.26	30.47	3.68	7.78	0.17	2.56	0.52	20.98	1.8	1235.99	0.04	19.16	1.75	147.12	51.65	1.2	0.32	3.35	336.83	0.34	2.4	0.01	3.32	0.53	24.1	21.89	201.14	5.85	1.58	1.08
247	CGGA_1760	Recurrent	rA	WHO II	Male	51	459	1	0	1	Wildtype	Non-codel	un-methylated	0.31	23.75	8.7	18.52	0.51	3.9	2.89	13.19	0.28	583.54	0.09	7.16	0.56	100.69	26.07	6.84	2.27	1.2	483.76	0.42	0.78	0.02	3.09	0.52	47.3	25.74	75.01	8.87	1.85	1.38
248	CGGA_1771	Recurrent	rAA	WHO III	Male	38	1068	1	1	1	Mutant	Non-codel	un-methylated	0.57	2.02	8.46	1.38	0	2.44	0.92	14.13	0.16	541.78	0.06	7.86	0.39	8.25	2.22	0.36	0.07	0.31	221.14	0.32	0.76	0	1.27	1.19	118.66	52.31	5.74	16.74	2.47	0.03
249	CGGA_1786	Recurrent	rAO	WHO III	Female	54	1817	0	1	1	Mutant	Codel	NA	0.19	1.54	6.15	2.45	0	2.33	0.34	13.43	0.8	628.27	0.06	4.94	0	6.9	2.08	0.49	0	0.19	260.3	0.01	0.31	0	1.39	0.15	25.83	17.7	8.97	9.1	2.33	0.4
250	CGGA_1791	Primary	AA	WHO III	Male	55	855	1	1	1	Wildtype	NA	un-methylated	0.39	2.42	0.53	1.13	0	0.91	0.65	2.85	0	21.62	0.04	1.06	0.04	9.28	0.47	0.42	0	0.1	31.13	0.01	0.73	0.06	0.98	0.69	10.24	3.71	1.96	1.38	0.44	0.05
251	CGGA_1809	Primary	AO	WHO III	Male	27	343	1	1	1	Wildtype	Non-codel	un-methylated	1.06	7.48	13.94	5.26	0.05	5.3	1.83	15.33	0	966.08	0	2.64	0.09	11.38	10.29	5.72	0.57	0.87	166.43	0.1	0.96	0.02	1.36	0.3	35.23	15.34	19.9	9.28	1.54	0.51
252	CGGA_1829	Primary	A	WHO II	Male	23	801	0	0	0	Wildtype	Non-codel	methylated	0.4	5.3	9.19	3.05	0	3.96	1.06	7.68	0.7	694.63	0.1	6.22	0.69	23.12	8.96	2.29	1.62	0.27	396.52	1.34	1.86	0.01	1.59	0.24	31.05	40.18	19.7	10.2	2.52	1.33
253	CGGA_1850	Primary	A	WHO II	Male	29	750	0	0	1	Mutant	Non-codel	methylated	1.73	10.42	10.92	5.02	0.24	3.07	1.28	24.31	0.09	781.51	0.11	10.79	4.55	14.96	15.21	1.47	0.1	0.91	269.59	0.45	3.48	0.06	1.18	1.78	48.08	24.98	48.27	10.54	2.73	0.11
254	CGGA_1854	Primary	AA	WHO III	Male	36	1626	0	0	1	Mutant	Non-codel	methylated	0.37	8.28	8.08	4.77	0.13	2.27	1.12	21.09	0.15	512.55	0.01	11.47	0.7	23.04	17.51	2.11	0.26	2.07	203.16	0.02	2.46	0.01	1.98	0.16	46.55	23.45	67.69	11.6	1.9	9.29
255	CGGA_1862	Primary	AA	WHO III	Male	40	110	1	1	1	Wildtype	Non-codel	methylated	0.23	21.01	36.62	5.8	0.12	9.77	6.35	9.52	0.24	345.6	0	2.45	0.03	31.18	7.57	0.31	0.25	0.31	202.77	0.25	0.87	0.01	4.14	0.26	64.1	45.12	13.47	22.39	5.19	0.18
256	CGGA_1863	Recurrent	rAO	WHO III	Female	50	1594	0	1	1	Mutant	Codel	un-methylated	0.41	2.09	7.98	1.83	0.08	0.99	0.41	16.71	0.44	820.33	0.03	5.79	0.06	14.38	1.31	0.43	0	0.16	359.61	0.2	0.79	0	0.95	0.31	23.63	22.6	11.76	6.5	2.71	0.27
257	CGGA_1875	Primary	A	WHO II	Female	22	1558	0	1	1	Wildtype	Non-codel	methylated	0.28	34.91	11.46	38.11	0.08	5.73	1.12	9.48	0.97	579.45	0.54	13.31	0.04	176.32	101.87	0.95	0.27	3.46	334.68	1.2	3.82	0.03	4.34	0.52	17.13	39.45	164.54	11.38	1.92	1.66
258	CGGA_1877	Recurrent	rAO	WHO III	Male	35	NA	NA	NA	NA	Mutant	Codel	methylated	0.32	2.5	6.02	2.48	0	1.4	0.38	30.59	1.83	579.29	0	8.85	0.11	25.29	3.35	0.66	0.22	0.18	141.83	0.2	0.24	0	1.15	0.14	28.2	20.12	12.43	9.01	2.51	0.57
259	CGGA_1880	Recurrent	rAA	WHO III	Female	37	1302	0	0	0	Mutant	Non-codel	NA	0.31	6.08	7.78	1.89	0	3.86	0.71	38.6	0.44	827.38	0	13.21	0.63	48.51	7.19	1.35	0.13	0.5	352.01	0.29	2.38	0	1.51	0.25	34.12	17.19	25.03	8.18	2.59	1.31
260	CGGA_1882	Primary	AO	WHO III	Male	33	1531	0	0	0	Mutant	Codel	methylated	0.49	4.1	5.62	3.99	0.18	1.3	0.44	12.62	0.9	796.45	0.02	11.57	0.36	57.63	9.38	2.43	0.57	0.48	177.95	0.46	0.46	0	2.03	0.84	23.88	15.44	47.05	7.38	1.72	3.34
261	CGGA_1902	Primary	A	WHO II	Male	33	1479	0	0	0	Mutant	Non-codel	methylated	0.6	4.38	10.73	4.3	0	4.53	4.58	18.93	0.46	569.81	0.1	9.91	0	38.77	8.88	1.65	0.23	0.5	556.18	0.14	1.03	0	1.98	0.64	28.52	20.07	22.21	8.22	1.49	2.71
262	CGGA_1903	Primary	AOA	WHO III	Female	24	1474	0	1	1	NA	Codel	methylated	1.83	5.01	1.71	2.34	0	3.71	1	3.08	0.36	953.31	0.39	7.98	0.44	97	35.65	4.16	0.33	0.66	57.3	2.57	1.3	0.58	3.75	0.71	26.09	8.05	58.06	10.3	3.28	3.38
263	CGGA_1906	Recurrent	rAA	WHO III	Male	57	1054	1	0	1	Mutant	Non-codel	methylated	0.66	20.16	8.59	13.04	0.34	4.92	1.11	15.26	0.91	990.75	0.55	8.25	0.57	73.32	44.34	0.74	0.51	2.08	481.98	0.12	2.2	0.15	2.14	0.26	22.99	18.88	86.37	12.38	0.69	0.37
264	CGGA_1939	Recurrent	rA	WHO II	Male	31	NA	NA	NA	1	NA	Non-codel	un-methylated	0	12.77	2.05	2.17	0.11	1.72	0.48	8.53	3.26	1238.28	0	10.42	0.66	64.04	39.09	1.41	0	0.37	50.81	1.43	1.39	0	3.77	0.25	22.38	10.09	67.6	4.75	1.96	0.73
265	CGGA_194	Recurrent	rAO	WHO III	Female	43	2304	1	0	0	Mutant	Codel	methylated	1.44	6.12	10.28	2.18	0.13	2.17	1.01	21.4	0.11	442.52	0	6.82	0.27	13.81	3.82	3.02	0.27	0.38	271.75	1.01	0.9	0.01	1.43	0.17	37.66	24.34	18.39	9.93	2.68	0.59
266	CGGA_1994	Recurrent	rAO	WHO III	Female	32	1237	0	1	1	Mutant	Non-codel	methylated	0.44	3.5	8.45	2.91	0.04	2.27	1.37	16.12	0.96	1226.35	0.05	11.01	0	30	5.24	0.19	0.11	0.35	440.17	6.29	1.42	0.01	0.95	0.16	19.46	23.96	18.59	7.85	1.99	0.44
267	CGGA_2002	Recurrent	rA	WHO II	Male	40	572	1	1	1	Mutant	Non-codel	un-methylated	0.18	3.97	9.98	3.14	0.04	2.91	1.42	24.37	0.05	530.4	0.05	1.54	0.04	7.02	6.79	0.53	0.03	0.5	217.02	0.09	0.9	0.01	1.05	0.18	49	43.81	18.42	12.55	1.58	0.11
268	CGGA_2006	Recurrent	rAA	WHO III	Male	43	626	1	1	1	Mutant	Non-codel	methylated	0.46	32.39	25.72	12.49	0.78	5.75	3.5	7.19	4.51	390.43	2.9	0.62	0.91	6.56	5.4	1.7	4.5	1.51	345.01	0.44	1.3	0.01	3.75	0.59	26.63	90.99	27.73	18.57	2.41	0.46
269	CGGA_2013	Recurrent	rA	WHO II	Male	41	139	1	NA	NA	Mutant	Codel	un-methylated	0.89	2.62	5.73	2.27	0	2.58	0.63	10.89	0.18	904.66	0.04	1.4	2.97	11.42	4.66	1.57	0	0.38	495.38	0	1.73	0	1.09	0.05	16.39	37.17	24.94	5.42	1.25	0.16
270	CGGA_2046	Recurrent	rAA	WHO III	Male	46	251	1	1	1	Mutant	Non-codel	NA	2.04	24.16	11.77	9.53	0.59	4.68	3.22	11.97	0.09	523.31	0.89	0.45	2.56	12.17	7.97	5.41	0.58	1.07	543.21	0.35	1.51	0	1.67	1.18	21.96	69.08	33.7	16.13	1.21	2.32
271	CGGA_2079	Recurrent	rAO	WHO III	Male	45	964	0	1	1	Mutant	Codel	NA	2.21	4.11	15.59	3.32	0.06	2.91	0.97	19.04	0.37	424.21	0.02	1.27	0	3.32	4.31	0.93	0.38	0.28	111.57	0.17	0.39	0	0.96	0.66	28.53	39.99	7.08	15.94	2.75	0.73
272	CGGA_2081	Recurrent	rAO	WHO III	Female	39	961	0	1	1	Mutant	Codel	NA	0.82	3.35	11.97	3.52	0.12	2.25	0.65	7.62	0.11	852.34	0	0.78	0.04	7.45	0.76	0.16	0.24	0.01	246.65	0.01	0.16	0	1.02	0.23	22.78	49.22	3.8	13.83	2.71	0.08
273	CGGA_2121	Recurrent	rA	WHO II	Female	41	346	1	NA	1	Mutant	Non-codel	un-methylated	0.79	19.06	13.76	12.36	0.33	5.9	4.14	8.15	0.11	686.98	0.27	1.37	1.2	38.19	12.1	13.27	0.48	0.56	284.22	0.77	2.82	0.03	2.74	1.22	30.72	62.27	46.73	8.96	3.11	17.3
274	CGGA_2129	Recurrent	rAA	WHO III	Male	48	828	0	1	0	Mutant	Non-codel	NA	1.35	5.19	8.12	3.68	0	3.83	0.85	48.04	0.31	675.92	0.25	1.06	0.41	9.35	2.56	0.2	0.05	0.27	291.02	0.06	0.6	0.01	0.75	0.54	28.36	44.67	12.48	9.29	2.1	0.19
275	CGGA_265	Recurrent	rA	WHO II	Male	43	3959	0	1	1	Mutant	Non-codel	methylated	0.75	6.79	5.92	4.63	0.32	6.25	1.81	28.08	0.81	593.19	0.23	15.48	1.38	23.13	11.71	4.19	0.31	1.09	1053.62	0.75	3.61	0.03	4.43	0.53	53.17	31.42	36.56	11.39	1.36	9.89
276	CGGA_279	Recurrent	rAA	WHO III	Female	49	1314	1	0	1	Mutant	Non-codel	methylated	1.31	10.92	12.95	7.32	0.19	4.96	1.02	8.21	0.09	603.18	0	16.5	0.22	22.53	11.95	29.48	14.08	0.45	168.22	0.8	1.14	0.01	1.19	0.27	42.42	35.8	39.21	10.51	1.68	5.85
277	CGGA_28	Primary	A	WHO II	Male	25	1103	1	1	0	Mutant	Codel	un-methylated	1.15	5.2	2.35	2.22	0.06	1.48	0.36	7.63	0.17	300.01	0.08	9.66	0.08	10.68	9.01	0.38	0.06	0.13	143.95	0.45	0.8	0.09	1.25	0.04	20.96	14.81	16.01	4.79	0.8	0.21
278	CGGA_288	Recurrent	rO	WHO II	Male	49	1057	1	0	0	Mutant	Codel	un-methylated	0.56	11.39	11.94	7.49	0.2	3.93	2.65	13.78	0.19	875.59	0.33	0.91	0.41	24.92	10.27	7.61	0.48	0.63	324.99	0.14	1.04	0	1.36	0.12	20.04	43.22	46.81	8.91	3.47	4.32
279	CGGA_290	Primary	O	WHO II	Female	37	4725	0	1	0	Mutant	Codel	un-methylated	2.4	7.05	10.34	7.74	0.19	3.25	2.76	14.11	0.05	181.97	0.17	6.3	0.98	4.73	3.97	7.66	0.48	0.39	85.63	0.18	2.01	0.06	1.82	1.1	45.3	44.89	2.82	35.64	6.14	6.25
280	CGGA_320	Primary	O	WHO II	Male	31	3005	1	1	1	Mutant	Codel	NA	2.64	8.04	15.77	3.77	0	3.3	1.25	10.07	0.18	425.47	0	4.6	0.47	5.27	3.33	20.45	0.08	0.26	316.6	0.48	1.95	0.06	1.45	0.27	29.76	36.47	11.18	18.34	2.68	5.07
281	CGGA_336	Recurrent	rAO	WHO III	Female	57	2549	1	1	1	Mutant	Codel	un-methylated	1.26	2.92	14.91	3.38	0.1	4.37	1.41	31.43	0.15	313.42	0.02	6.31	0.04	5.49	1.85	1.99	8.73	0.2	246.41	0.1	1.1	0.05	1.56	5.39	43.23	38.77	7.06	24.69	6.73	0.47
282	CGGA_358	Recurrent	rAA	WHO III	Female	30	122	1	0	0	Mutant	Non-codel	methylated	0.3	15.33	6.4	8.83	0.05	2.85	0.78	12.94	0.68	720.9	0.13	5.48	0.91	32.82	14.14	49.9	2.16	0.69	681.76	0.42	2.85	0.03	1	0.24	22.68	30.08	68.93	12.55	2.11	10.95
283	CGGA_362	Recurrent	rA	WHO II	Female	39	NA	NA	0	NA	Mutant	Codel	un-methylated	0.91	21.01	14.85	11.2	0.35	8.17	7.69	9.36	0.33	463.89	0.11	2.86	0.5	37.58	10.24	45.49	2.92	0.45	488.31	0.59	3.68	0.12	7.53	2.22	37.94	39.35	27.98	20.43	3.27	10.07
284	CGGA_369	Recurrent	rA	WHO II	Male	33	4606	0	1	0	Mutant	Non-codel	NA	0.33	3.47	5.95	2.23	0	1.2	0.66	10.1	0.11	417.84	0	6.26	0.45	12.64	5.2	13.52	1.12	0.17	350.22	1.19	2.1	0.04	0.93	0.18	26.23	43.11	21.08	9.54	2.06	5.16
285	CGGA_406	Recurrent	rAA	WHO III	Female	24	90	1	0	0	Mutant	Non-codel	un-methylated	1.39	2.26	28.56	1.39	0.05	7.57	1.23	5.37	0	395.53	0.1	7.2	0.1	3.09	2.12	0.94	0.14	0.32	122.1	0.33	0.46	0	2.17	0.07	74.77	39.99	4.6	18.4	3.47	0.25
286	CGGA_42	Primary	A	WHO II	Male	38	2832	1	1	0	Mutant	Codel	un-methylated	1.13	14.64	12.24	5.39	0.5	5.26	1.24	19.03	0.25	594.82	0.05	5.58	0.82	10.81	4.39	3.49	1.12	0.65	216.28	0	0.87	0	1.61	0.48	46.72	26.62	18.94	20.83	2.86	1.84
287	CGGA_420	Recurrent	rAO	WHO III	Female	39	3514	0	1	1	Mutant	Codel	methylated	0.06	1.98	7.37	1.58	0.36	3.35	2.6	21.09	0.11	258.84	0.02	15.81	0.04	3.01	1.36	0.03	0	0.34	202.12	0	0.08	0	1.29	0.91	54.67	34.8	3.58	22.76	4.74	0
288	CGGA_457	Recurrent	rAA	WHO III	Male	32	75	1	0	0	Mutant	Non-codel	methylated	0.85	3.19	36.49	1.34	0	2.56	2.13	10.35	0	389.19	0.02	14.4	0	3.06	1.17	0.27	0.36	0.4	92.66	6.1	0.87	0	1.54	0.28	144.31	35.09	4.6	16.54	2.81	0.07
289	CGGA_474	Primary	AO	WHO III	Male	NA	2029	0	1	1	Wildtype	Non-codel	un-methylated	0.94	5.68	20.26	18.4	0.12	9.84	2.86	12.63	0	825.41	0.02	1.8	0.01	27.81	4.22	4.03	0.07	0.17	154.71	0.02	0.46	0	1.75	1.19	48.75	79.67	8.03	14.18	1.44	0.37
290	CGGA_482	Primary	O	WHO II	Male	45	2511	1	1	0	Mutant	Codel	methylated	0.6	10.78	11.55	5.92	0.07	5.93	3.33	13.01	0.3	351.52	0.02	4.52	0.15	8.79	5.8	4.05	1.5	0.64	177	0.12	0.9	0	2.32	2.85	47.88	33.24	11.14	21.36	4.63	6.6
291	CGGA_492	Recurrent	rAA	WHO III	Male	27	652	0	1	1	Wildtype	Non-codel	un-methylated	1.5	16.43	27.01	14.88	0.47	6.7	5.38	10.8	0.05	399.2	0.46	7.04	0.16	24.11	22	2.65	0.61	1.51	142.47	1.17	1.98	0	2.72	1.3	47.02	52.95	44.25	18.45	3.17	4.11
292	CGGA_503	Primary	A	WHO II	Male	51	4410	0	1	1	Mutant	Non-codel	un-methylated	0.71	4.83	7.38	2.06	0	1.46	1.34	14.29	0.35	354.13	0.03	3.89	0.18	7.24	4.86	9.05	0.3	0.38	212.65	1.08	2.92	0.1	1.31	1.07	55.03	58.92	8.73	14.02	2.36	1.79
293	CGGA_507	Recurrent	rAA	WHO III	Female	53	302	1	0	1	Mutant	Non-codel	methylated	0.46	4.07	7.16	1.95	0	4.52	1.4	10.91	0.19	540.87	0	9.8	0	24.08	3.89	8.46	0	0.38	442.33	1.68	3.41	0.07	1.45	0.48	84.29	59.23	11.13	12.91	2.53	0.73
294	CGGA_521	Primary	AA	WHO III	Male	32	514	1	1	0	Wildtype	Non-codel	un-methylated	1.28	27.62	17.17	14.12	0.29	11.86	8.66	12.05	0.06	274.04	0.07	9.58	0.73	28.06	19.23	6.54	0.78	1.9	351.45	0.43	3.78	0.07	3.06	1.42	60.06	46.03	30.23	20.64	2.39	1.25
295	CGGA_554	Recurrent	rAOA	WHO III	Female	46	134	1	0	0	NA	Non-codel	methylated	0.2	5.96	3.9	2.99	0.17	1	0.2	6.02	1.45	1754.44	0.07	7.55	0.07	89.71	13.98	3.86	1.23	0.45	444.69	2.04	1.82	0.06	1.46	0.1	13.79	25.28	41.5	6.01	0.61	2.05
296	CGGA_583	Primary	A	WHO II	Female	36	3107	1	1	0	Mutant	NA	un-methylated	0.66	1.24	0.47	0.13	0	0.65	0.32	4.5	0	10.6	0	0.3	0	2.43	0.14	0.16	0	0.11	8.91	0.03	0.44	0	0.94	0	5.05	0.93	0.79	2.05	0.1	0
297	CGGA_619	Recurrent	rA	WHO II	Male	40	550	1	0	0	Wildtype	Non-codel	NA	0.39	4.88	9.19	7.11	0	7.52	2.09	18.73	0	715.17	0	6.35	0.04	13.8	16.78	0.6	0.42	1.06	308.08	0.01	2.08	0.09	3.93	0.11	34.96	17.85	33.65	11.37	2.77	0.05
298	CGGA_621	Recurrent	rAA	WHO III	Male	40	NA	NA	1	0	Mutant	Non-codel	un-methylated	0.78	4.39	15.1	4.25	0.2	5.37	1.22	11.25	0.11	544.41	0	10.56	0.16	18.16	1.8	0.96	0.23	0.58	138.69	0.13	0.36	0	1.08	0.26	79.05	22.2	13.13	12.09	2.03	0.71
299	CGGA_625	Recurrent	rAO	WHO III	Female	33	2465	1	0	0	Mutant	Codel	un-methylated	0.64	4.89	11.78	3.02	0.09	3.67	0.55	13.43	0.58	936.09	0.09	9.7	0.19	43.37	7.86	1.52	0.43	0.7	356.92	0.42	1.02	0	1.9	0.34	24.66	17.01	40.89	7.48	1.24	5.72
300	CGGA_634	Primary	AA	WHO III	Female	35	2633	1	1	0	Mutant	Non-codel	un-methylated	0.56	3.69	7.96	2.2	0	2.65	0.71	22.72	0.05	324.55	0.05	4.79	0.18	7.69	2	12.12	0.13	0.33	206.09	0.66	1.74	0.08	1.25	0.35	47.99	49.05	3.07	19.41	2.95	4.79
301	CGGA_652	Recurrent	rAA	WHO III	Male	42	476	1	0	1	Mutant	Non-codel	methylated	0.82	9.92	10.22	3.01	0.2	4.7	1.17	58.82	0.65	614.58	0.13	4.73	0.94	13.47	7.75	1.55	0.88	0.56	421.87	0.95	2.62	0.01	1.3	0.25	43.22	38.32	20.96	12.98	1.95	0.33
302	CGGA_663	Primary	A	WHO II	Female	29	4210	0	1	1	Mutant	Non-codel	un-methylated	0.26	3.86	12.25	1.83	0	2.94	1.51	10.43	0.15	254.19	0	6.46	0.14	4.64	2.21	3.4	0.15	0.21	186.34	2.44	1.56	0.02	1.31	0.29	55.65	46.37	5.48	20.67	2.63	0.76
303	CGGA_703	Recurrent	rAO	WHO III	Female	31	1355	1	0	1	Mutant	Non-codel	NA	0.46	18.23	15.44	35.06	0.37	12.7	6.6	10.18	3324.24	547.78	0.8	12.42	0.91	73.62	18.24	6.6	27.87	1.45	344.7	5.99	4.32	0.06	6.15	1.39	34.39	37.04	58.4	11.23	4.16	3.49
304	CGGA_705	Primary	AA	WHO III	Male	41	1507	1	1	0	Mutant	Non-codel	un-methylated	1.27	13.58	11.26	7.51	0.44	6.16	2.04	31.04	0.55	404.89	0.13	20.13	3.17	9.7	8.8	8.61	0.41	0.76	226.16	0.64	1.84	0.12	2.9	0.81	95.31	42.48	18.5	29.57	3.95	9.41
305	CGGA_707	Primary	O	WHO II	Female	39	3299	1	1	0	Mutant	Codel	NA	0.97	2.6	5.62	1.23	0.13	3.14	1.63	10.44	0.18	387.31	0.06	4.53	0.17	15.26	2.75	2.99	0.13	0.22	154.13	0.67	1.36	0.05	3.02	0.24	55.05	41.81	5.8	20.83	3.31	2.28
306	CGGA_720	Recurrent	rA	WHO II	Female	46	1258	1	0	0	Mutant	Non-codel	un-methylated	0.54	3.15	9.51	2.22	0	5.61	0.54	39.93	0.05	705.48	0.02	23.73	0.15	13.51	3.58	0.37	0.03	0.46	232.58	0.36	1.59	0.04	0.95	2.27	59.78	32.95	13.45	12.96	0.99	0.48
307	CGGA_721	Primary	A	WHO II	Male	45	2552	1	1	1	Mutant	Non-codel	un-methylated	1.37	15.99	8.17	4.8	0.34	4.31	1.75	10.66	0.73	513.99	0	5.13	0.88	9.58	10.33	23.94	0.56	0.63	262.99	1	2.37	0.11	2.75	0.6	43.36	45.22	22.38	21.16	3.33	1.92
308	CGGA_724	Recurrent	rA	WHO II	Male	32	4147	0	0	0	Mutant	Non-codel	un-methylated	0.64	2.52	7.78	1.84	0.04	2.39	0.65	12.09	1.16	815.02	0.02	6.48	0.14	25.01	9.07	0.66	0	0.76	476.52	0.07	1.37	0.03	0.85	3.48	23.39	28.36	23.27	8.54	1.66	0.69
309	CGGA_730	Recurrent	rO	WHO II	Female	51	2118	1	0	0	Mutant	Codel	NA	0.78	6.48	12.52	3.85	0	5.05	2.15	14.58	0.05	442.09	0	4.67	0.15	11.58	4.72	8.95	0.62	0.32	299.96	0.13	1.52	0.01	2.28	0.53	46.36	30.95	18.45	16.97	1.8	6.93
310	CGGA_763	Recurrent	rAA	WHO III	Male	52	319	0	0	0	Wildtype	Non-codel	un-methylated	0.27	2.95	3.83	1.64	0	1.19	1.23	6.82	0.66	383.76	0	2.37	0.26	7.91	4.74	0.85	0.36	0.35	164.57	0.14	1.94	0.07	1.85	0.06	44.42	56.61	10.38	10.67	2.48	0.17
311	CGGA_780	Recurrent	rAO	WHO III	Female	64	923	1	0	1	Wildtype	Non-codel	un-methylated	0.25	4.91	8.09	3.47	0.35	3.76	2.03	8.6	0.21	460.1	0.09	13.37	0.12	19.15	10.21	0.7	0.27	0.57	383.69	4.36	3.13	0.08	2.54	0.54	45.85	43.56	17.34	12.76	2.77	0.34
312	CGGA_799	Recurrent	rAO	WHO III	Male	53	1868	1	0	1	Mutant	Codel	methylated	1.18	1.59	10.24	1.86	0.08	2.73	0.87	19.32	0.14	520.89	0.05	7.79	0.24	7.39	2.93	0.02	0	0.47	332.04	0.66	1.53	0.01	1.57	0.85	57.92	36.44	6.95	12.4	7.05	0.04
313	CGGA_809	Primary	A	WHO II	Male	26	1252	1	1	0	Mutant	Non-codel	un-methylated	1.39	8.57	10.94	4.06	0.28	6.1	1.44	36.57	0.14	547.31	0.12	14.09	3.29	20.52	16.21	0.51	0	1.03	296.24	0.43	4.5	0.14	2.33	0.83	62.01	22.81	46.87	13.34	2.97	0.09
314	CGGA_810	Recurrent	rAO	WHO III	Male	20	551	1	1	1	Wildtype	Non-codel	un-methylated	0.74	28.03	18.87	50.4	2.05	7.33	12.01	8.85	1.37	717.61	0.03	3.2	0.21	50.72	7.38	62.21	2.21	2.39	145.55	0.62	6.24	3.69	6.01	6.82	50.97	36.75	47.55	18.78	3.51	3.07
315	CGGA_825	Recurrent	rAA	WHO III	Male	36	836	1	1	1	Mutant	Non-codel	NA	0.22	6.93	7.77	4.06	0.26	5.52	2.08	14.1	0.04	410.24	0	11.74	0.57	15.51	9.47	1.41	0.17	0.61	207.92	0.16	3.13	0.35	2.4	0.43	78.73	32.07	33.06	14.72	3.31	1.53
316	CGGA_846	Recurrent	rA	WHO II	Female	39	2991	0	0	1	Wildtype	Non-codel	NA	0	10.48	5.39	5.79	0.13	2.12	1.46	9.99	1.13	797.93	0.27	8.69	0.44	52.37	36.26	2.28	0.73	2.28	275.73	0.55	2.61	0	2.58	0.19	18.29	25.8	77.97	12.06	0.91	1
317	CGGA_852	Primary	AA	WHO III	Male	40	169	1	1	0	Wildtype	Non-codel	un-methylated	1.02	18.74	21.44	12.45	0.21	10.87	4.95	15.66	0.14	280.05	0.03	4.49	1.33	16.05	18.86	1.55	0.6	1.02	591.45	0.23	2.37	0.04	4.42	0.54	51.51	31.97	24.6	24.22	3.58	0.4
318	CGGA_861	Primary	AA	WHO III	Male	29	893	1	0	0	Wildtype	Non-codel	NA	0.31	11.19	9.67	4.35	0.21	3.59	3.59	10.93	0	392.13	0.02	2.19	2.01	15.7	8.1	1.25	0.48	0.85	192.31	0.11	2.63	0.08	2.09	0.48	66.42	50.9	23.38	14.35	1.95	6.54
319	CGGA_862	Recurrent	rA	WHO II	Male	30	NA	NA	0	NA	Mutant	Non-codel	NA	0.18	3.41	4.85	1.95	0	3.31	1.23	11.07	1.33	449.62	0	9.43	0.1	12.7	5.37	0.73	0.13	0.36	314.72	3.27	2.67	0.07	1.8	0.17	42.04	42.44	12.47	12.23	2.52	0.09
320	CGGA_863	Primary	A	WHO II	Female	42	2073	1	1	0	Wildtype	Non-codel	un-methylated	0.22	9.24	7.63	2.75	0.04	2.21	2.65	10.08	0	227.4	0	2.99	0.13	7.64	7.96	2.47	0.05	0.87	74.49	0.09	2.48	0.12	1.21	0.09	41.93	37.65	16.77	26.27	1.36	1.02
321	CGGA_867	Recurrent	rAA	WHO III	Female	40	367	1	1	0	Mutant	Non-codel	methylated	0.94	13.41	17.93	8.34	0.73	17.85	3.03	20.12	0.79	578.68	0.94	13.07	0.13	25.93	30.76	1.1	0.53	2.57	192.17	0.81	1.43	0.16	3.93	0.51	163.12	32.84	47.78	14.14	2.46	1
322	CGGA_881	Recurrent	rAA	WHO III	Female	23	252	1	0	1	Wildtype	Non-codel	NA	2.06	13.25	35.29	21.07	0.13	14.86	7.88	13.87	0.35	179.86	0	9.41	0.09	22.34	27.15	0.94	0	0.29	404.47	0.18	2.42	0.03	4.79	0.35	161.14	49.25	23.68	54.09	1.92	0.14
323	CGGA_882	Recurrent	rAA	WHO III	Male	30	1008	0	1	0	Mutant	Non-codel	NA	0.29	4.56	7.47	2.44	0.16	3.95	1.09	9.22	0.13	429.79	0	3.86	0.04	5.91	5.01	3.64	0.3	0.34	221.76	0.19	2.65	0.02	1.35	0.19	42.98	65.45	8.52	19.69	2.87	2.25
324	CGGA_883	Recurrent	rA	WHO II	Female	39	NA	NA	0	NA	Mutant	Non-codel	NA	0.83	4.33	9.18	3.96	0.16	2.93	1.21	24.34	0.1	432.85	0.02	7.84	0.21	7.7	6.23	0.63	0.15	0.56	238.4	0.25	1.28	0.02	1.3	0.21	47.39	30.19	21.84	11.23	2.17	0.25
325	CGGA_887	Recurrent	rAO	WHO III	Male	25	NA	NA	NA	NA	Wildtype	Non-codel	NA	0.34	3	4.34	1.95	0	1.24	0.74	9.63	0.54	428.83	0.04	7.57	0.09	16.84	4.86	4.07	0.49	0.25	202.95	0.58	2.49	0.11	1.4	0.04	39.24	29.01	9.86	7.69	1.49	0.41
326	CGGA_888	Recurrent	rAO	WHO III	Male	29	669	1	1	1	Mutant	Codel	NA	0.61	2.64	12.88	4.63	0.05	2.59	2.11	8.38	0.09	238.23	0.13	15.65	0	7.18	4.13	0.38	0.06	0.26	100.38	0.01	0.21	0.05	1.35	1.19	46.24	40.18	5.24	29.61	6.14	0.37
327	CGGA_889	Primary	A	WHO II	Male	23	3943	0	1	1	Mutant	Non-codel	NA	0.28	4.17	8.06	1.6	0	1.74	0.74	11.81	0.3	487.75	0.04	4.42	0.3	7.49	1.21	1.01	0.12	0.25	237.34	0.4	1.02	0.02	0.75	0.19	28.52	53.35	5.47	17.04	2.23	0.7
328	CGGA_890	Primary	AA	WHO III	Male	39	2982	1	1	0	Mutant	Non-codel	NA	0.35	3.41	6.69	1.48	0	4.86	1.13	29.81	0.06	367.28	0	15	0.49	14.03	3.69	0.49	0.09	0.51	348.62	0.39	1.06	0.1	3.31	0.3	109.12	31.51	10.68	17.2	3.36	1.43
329	CGGA_901	Primary	AA	WHO III	Male	40	929	1	0	0	Mutant	Non-codel	NA	0.27	3.35	7.76	2.17	0.06	2.79	1.73	77.43	0.32	359.23	0.07	12.17	0.37	11.7	6.21	15.74	1.72	0.54	169.29	0.11	3.31	0.34	1.66	1.41	99.44	31.49	12.14	20.1	2.84	1.92
330	CGGA_903	Primary	AA	WHO III	Female	27	1455	1	1	0	Mutant	Non-codel	NA	2.49	13.89	13.85	9.09	0.32	12.65	3.4	34.12	0	178.6	0.34	8.56	0.76	6.36	15.57	1.86	1.75	1.24	154.16	0.35	3.71	0.04	2.64	3.82	58.16	43.34	9.92	30.83	3.97	0.9
331	CGGA_D19	Recurrent	rO	WHO II	Female	64	297	1	0	0	Mutant	Codel	methylated	3.64	3.21	27.19	9.88	0.22	13.52	1.85	11.01	1.27	539.06	0.02	4.37	0.32	2.35	2.51	4.04	1.02	0.3	220.59	0.3	0.66	0	1.36	0.38	69.88	43.75	2.57	25.6	7.73	0.83
332	CGGA_D28	Primary	AA	WHO III	Male	25	860	1	1	0	Mutant	Non-codel	NA	1.34	5.39	10.31	1.91	0.1	3.42	0.69	35.34	0	418.04	0	9.82	1.72	5.48	6.48	1.4	0.05	0.62	203.96	0.08	1.01	0.04	0.96	2.17	41.77	19.76	18.9	14.7	3.48	1.94
333	CGGA_D49	Recurrent	NA	NA	Female	32	NA	NA	NA	NA	Mutant	Codel	NA	0.98	4.05	13.75	6.89	0.06	3.38	2.9	13.45	0.78	276.4	0.06	5.24	0.04	7.05	7.04	2.12	0.36	0.23	163.18	0.18	1.68	0.03	1.67	0.96	73.09	38.73	5.84	21.87	5.6	0.57
334	CGGA_D50	Recurrent	rO	WHO II	Male	30	782	1	0	0	Mutant	Codel	NA	0.86	3.68	13.37	6.54	0.1	2.57	1.6	8.71	0.21	170.92	0.05	3.41	0.11	9.09	3.53	0.05	0.1	0.29	183.44	0.09	0.43	0.03	2.12	0.33	85.07	35.65	6.84	20.97	4.25	0.67
335	CGGA_J50	Recurrent	rOA	WHO II	Male	27	1693	1	1	1	Mutant	NA	NA	0.8	10.18	7.35	4.57	0.12	6.27	2.29	23.21	0.1	573.7	0.16	14.29	0.85	14.82	10.43	4.04	0.28	0.87	335.08	0.02	2.99	0.05	2.77	0.78	83.75	31.8	33.46	18.38	4.7	4.96
336	CGGA_J73	Primary	AO	WHO III	Female	34	1134	1	1	1	Mutant	NA	NA	0.94	3.41	11.6	1.85	0.07	3.48	0.85	15.15	0.83	382.69	0	11.96	0	6.76	1.27	0.96	0.52	0.45	168.96	2.03	1.47	0	1.85	0.73	89.27	47.63	3.96	14.4	5.29	0.76
337	CGGA_P103	Primary	O	WHO II	Male	34	1651	0	1	0	Mutant	Codel	NA	0.37	3.84	18.17	2.4	0	1.59	1.45	10.94	0.05	302.75	0	6.33	0.14	5.5	1.3	2.32	0.12	0.18	280.56	3.97	1.25	0	1	1.12	63.75	42.2	4.66	22.94	4.12	3.42
338	CGGA_P104	Recurrent	rAOA	WHO III	Female	36	167	1	NA	1	Mutant	NA	NA	0.82	1.61	0.23	0.7	0.08	0.26	0.68	1.27	0	29.98	0.02	1.91	0.1	3.73	0.39	1.33	0.2	0.14	16.14	0.52	0.37	0.01	1.12	0.31	8.67	1.52	0.8	2.96	0.33	0.09
339	CGGA_P107	Primary	A	WHO II	Male	26	NA	NA	NA	NA	Mutant	Non-codel	NA	0.42	6.97	11.56	5.46	0.12	2.62	2.14	33.6	0.05	204.93	0.02	9.34	0.36	7.14	4.8	20.66	0.71	0.4	101.62	0.36	1.67	0.05	3.93	0.26	104.73	32.27	7	30.55	3.26	2.27
340	CGGA_P108	Primary	AA	WHO III	Female	30	1644	0	1	1	Wildtype	Non-codel	NA	0.54	11.06	27.35	10.23	0.25	8.83	3.73	6.33	0	213.51	0.07	10.08	0.08	9.94	6.86	2.41	0.23	0.82	192.64	0.16	2.48	0.07	1.22	1.26	42.03	46.57	10.61	26.61	6.33	0.32
341	CGGA_P11	Primary	A	WHO II	Female	38	NA	NA	NA	NA	Mutant	Non-codel	NA	0.29	12.28	8.34	2.96	0.19	3.47	0.96	19.77	0.39	656.17	0.32	21.35	2.77	15.08	6.25	0.45	0.72	0.79	408.41	0.26	3.41	0.08	2.96	0.68	58.78	27.41	21.84	11.78	2.19	1.32
342	CGGA_P110	Primary	AO	WHO III	Female	56	800	1	1	1	Wildtype	Non-codel	NA	0.75	5.94	31.99	16.51	0.1	2.32	3.94	7.95	0	159.6	0	10.69	0	8.09	4.19	12.61	1.75	0.27	88.3	0.35	1.73	0.05	3.51	0.85	87.1	39.74	9.95	22.84	4.04	3.51
343	CGGA_P111	Primary	O	WHO II	Female	44	1638	0	0	0	Mutant	Codel	NA	1.57	9.64	18.47	5.18	0	3.39	2.53	11.81	0.06	212.82	0	5.41	0.08	9.15	4.84	2.32	0.17	0.39	162.26	0.44	1.4	0.2	2.31	0.36	51.62	26.05	10.9	26.58	4.09	0.95
344	CGGA_P113	Primary	A	WHO II	Male	32	1708	0	1	0	Wildtype	Non-codel	NA	0.33	5.38	5.89	2.25	0	1.15	1.1	8.17	0.22	271.17	0	4.18	0.19	7.03	2.86	0.27	0	0.26	248.51	1.94	1.64	0.03	1.39	0.07	37.78	64.63	7.68	14.63	3.13	0.22
345	CGGA_P114	Primary	O	WHO II	Male	32	NA	1	1	NA	Mutant	Codel	NA	1	3.24	10.04	1.91	0.16	1.52	2.29	18.3	0.18	203.57	0	6.6	0.61	2.81	4.15	21.28	0.41	0.23	144.66	0.21	1.51	0	1.78	0.94	56.92	30.28	5.89	32.45	6.19	16.29
346	CGGA_P115	Primary	A	WHO II	Male	25	1626	0	1	0	Wildtype	NA	NA	0.09	3.19	1.03	0.44	0.08	0.29	1.47	1.92	0	25.02	0	0.64	0	9.03	0.64	1.03	0	0.05	15.57	0.23	0.68	0.08	1.64	0.41	7.26	3.25	1.38	2.27	0.28	0.21
347	CGGA_P121	Primary	A	WHO II	Male	39	1608	0	1	0	Wildtype	Non-codel	NA	0.04	6.56	3.9	3.64	0.04	1.24	0.34	5	2.37	1433.01	0.01	4.86	0.12	52.83	11.31	4.82	0.12	0.35	383.05	2.81	2.33	0.01	0.63	0.05	10.23	34.08	47.85	8.08	2.07	2.44
348	CGGA_P122	Recurrent	rO	WHO II	Male	43	1638	0	1	0	Mutant	Codel	NA	2.38	6.19	13.1	5.61	0	2.78	3.55	14.17	0.05	274.5	0.09	4.73	0.81	7.16	2.33	4.23	0.5	0.46	264.31	0.17	1.11	0.1	1.95	0.43	50.11	39.57	6.23	20.49	6.64	3.7
349	CGGA_P128	Primary	A	WHO II	Male	41	1586	0	1	0	Mutant	Non-codel	NA	0.46	5.67	8.59	3.35	0.06	1.84	1.93	9.67	0.28	308.64	0	3.91	0.1	10.5	3.85	3.09	0.1	0.42	156.73	0.51	1.66	0.01	1.93	0.53	52.29	44.46	10.45	17.49	3.09	1.34
350	CGGA_P13	Primary	O	WHO II	Female	40	1938	0	0	0	Mutant	Codel	NA	0.71	2.17	12.58	1.19	0	2.7	0.96	21.04	0.04	294.61	0.12	7.82	0.03	4.34	0.96	2.24	0.13	0.16	210.54	0.13	0.98	0	1.21	1.17	66.04	40.07	3.02	22.82	4.27	3.24
351	CGGA_P131	Primary	AO	WHO III	Female	45	1596	0	1	1	Mutant	Codel	NA	0.63	6.27	12.44	3.61	0.12	4.77	1.63	24.09	0.12	235.75	0	8.16	0.25	7.19	5	3.29	0.18	0.46	255.19	0.63	1.81	0.03	2.07	1.5	59.63	40.44	8.51	26.81	4.53	1.13
352	CGGA_P132	Primary	O	WHO II	Male	42	1603	0	1	0	Mutant	Codel	NA	2.08	8.75	13.87	4.89	0.13	5.41	2.38	14.81	0	330.1	0.22	6.14	4.56	10.96	4.08	2.03	0.18	0.37	216.89	0.33	1.29	0.04	3.43	0.85	53.5	33.05	6.7	25.57	4.11	0.7
353	CGGA_P137	Primary	A	WHO II	Male	42	1526	0	0	0	Mutant	Non-codel	NA	2.57	8.65	9.98	2.49	0.14	4.11	1.41	35.07	0.21	283.1	0.11	8.93	4.23	5.23	3.94	58.25	0.83	0.38	243.51	0.08	2.18	0	1.43	1.56	81.09	30.01	10.63	24.97	4.05	30.07
354	CGGA_P142	Primary	AO	WHO III	Male	45	1558	0	1	1	Mutant	Codel	NA	0.76	7.77	13.79	4.48	0.29	2.56	3.82	14.19	0.35	365.22	0	5.1	2.41	15.38	5.99	11.74	0.85	0.32	335.92	0.24	1.73	0	3.11	0.37	50.57	25.56	16.54	15.7	2.33	9.74
355	CGGA_P144	Primary	AA	WHO III	Male	44	1559	0	1	1	Mutant	Non-codel	NA	0.65	9.36	9.13	6.52	0.13	2.99	2.74	18.77	0.06	312.37	0.04	8.16	0.73	9.96	6.28	30.33	1.15	0.36	258.81	6.05	3.41	0.05	2.63	1.13	67.44	47.45	13.05	21.77	5.39	10.28
356	CGGA_P145	Primary	A	WHO II	Male	53	308	1	1	0	Mutant	Non-codel	NA	0.44	5.16	7.74	3.54	0.23	4.34	1.6	12.18	0.1	559.93	0	6.02	0.71	22.81	6.81	20.43	0.24	0.51	250.19	0.82	3.04	0	2.04	0.27	42.87	28.37	23.5	10.6	1.56	5.31
357	CGGA_P146	Recurrent	rA	WHO II	Male	31	NA	0	1	1	Mutant	Non-codel	NA	1.2	7.55	12	4.8	0	2.53	2.26	16.01	0.3	301.08	0.13	12.16	0.81	7.51	5.43	3.45	0.12	0.52	198.54	0.67	1.28	0.19	1.72	0.94	128.24	50.42	7.73	28.5	3.78	1.65
358	CGGA_P147	Primary	A	WHO II	Male	52	863	1	1	0	Mutant	Non-codel	NA	1.58	18.63	14.56	12.67	0.39	4.1	3.66	5.78	0.31	238.05	0.51	6.49	0.73	11.47	11.01	11.37	21	0.72	139.12	0	2.68	0.05	2.31	2.51	79.04	43.91	14.9	25.7	3.91	2.69
359	CGGA_P150	Primary	A	WHO II	Male	34	NA	0	1	0	Mutant	Non-codel	NA	1.48	16.06	16.58	4.23	0	5.26	3.8	35.18	0.2	311.68	0.21	10.96	1.72	11.12	11.24	13.01	0.34	0.81	193.6	0.38	3.57	0.02	2.79	0.99	77.08	35.45	26.21	23.04	3.71	8.33
360	CGGA_P151	Primary	A	WHO II	Female	46	1582	0	1	1	Mutant	Non-codel	NA	0.28	4.01	8.45	3	0.07	2.96	0.77	13.05	0.79	833.43	0.12	9.59	0.09	22.7	5.5	5.06	0.48	0.27	500.59	1.83	2.22	0	1.09	0.58	22.83	33.86	31.03	10.69	2.13	2.73
361	CGGA_P153	Primary	A	WHO II	Male	45	1484	0	1	1	Mutant	NA	NA	0.17	0.34	0.32	0.05	0	0.22	0.39	4.3	0	18.65	0	2.13	0.07	2.26	0.07	4.51	0.2	0.05	21.6	0.02	0.43	0	0.71	0.16	12.36	2.45	0.93	1.7	0.44	0.7
362	CGGA_P155	Primary	A	WHO II	Male	50	1483	0	1	1	Wildtype	Non-codel	NA	0.2	7.26	30.31	5.74	0	4.47	4.23	10.99	0.22	461.25	0.07	3.73	0.51	8.58	3.7	2.77	0.15	0.35	151.89	0.54	1.55	0.25	2.78	1.07	57.2	41.98	7.88	23.39	2.74	0.33
363	CGGA_P156	Primary	O	WHO II	Male	30	1488	0	0	0	Mutant	Codel	NA	1.2	5.68	19.25	2.46	0	2.97	1.89	13.64	0.07	318.84	0.03	6.47	0.02	6.14	3.53	9.28	0.12	0.31	257.18	0.51	1.78	0.02	1.59	0.51	64.68	36.77	13.26	16.49	5.44	3.99
364	CGGA_P157	Primary	AA	WHO III	Female	55	470	1	1	1	Wildtype	Non-codel	NA	0.98	15.34	28.1	5.99	0.13	6.33	7.03	8.94	0.24	269.87	1.1	4.55	1.04	33.92	14.38	2.51	0.34	0.33	251.91	0.32	1.9	0	4.17	0.45	99.67	54.07	15.51	29.18	5.03	0.75
365	CGGA_P158	Primary	OA	WHO II	Male	27	1510	0	1	1	Mutant	NA	NA	0.1	0.2	0.29	0.02	0	0.66	0.09	2.62	0	20.78	0.03	0.69	0	2.74	0.12	0.36	0.04	0	18.46	0.29	0.28	0.01	0.33	0	6.77	1.1	0.47	1	0.44	0.06
366	CGGA_P159	Primary	AA	WHO III	Male	59	211	1	0	0	Wildtype	Non-codel	NA	1.17	15.16	12.24	9.34	0.42	5.03	6.3	8.66	0.11	364.25	0.11	1.21	2.2	31.57	15.67	1.03	0.35	0.38	254.74	0.09	1.98	0.13	4.66	0.54	115.06	37.39	16.37	26.55	3.88	0.59
367	CGGA_P163	Recurrent	rAO	WHO III	Female	45	855	1	1	1	Mutant	Non-codel	un-methylated	3.31	26.87	15.71	14.36	0.31	3.58	6.38	28.33	0	251.88	0.5	5.65	0.08	14.75	15.45	11.04	0.3	1.01	118.04	1.21	2.2	0.05	3.19	5.04	93.48	40.57	20	27.8	4.87	6.24
368	CGGA_P165	Primary	AOA	WHO III	Female	51	598	1	1	1	Mutant	NA	NA	0.06	0.64	0.32	0.16	0	0.37	0.61	5.67	0	40.59	0	1.17	0	3.13	0.05	0.26	0	0.06	19.68	0.24	0.06	0.1	1.14	0.14	9.95	3.95	0.38	1.71	0.55	0.09
369	CGGA_P17	Primary	AO	WHO III	Male	30	1930	0	1	1	Mutant	Codel	NA	1.02	7.2	14.04	2.91	0.07	2.65	2.16	14.68	0.16	283.37	0.56	6.29	0.38	14.24	7.93	1.76	0	0.62	242.08	3.78	1.89	0.16	2.36	0.67	69.95	30.95	14.27	26.23	4.45	1.41
370	CGGA_P172	Primary	AA	WHO III	Male	33	1049	1	1	1	Mutant	NA	NA	0.13	0.76	0.25	0.1	0	0.28	0.51	5.42	0	31.06	0	1.45	0.07	3.27	0.16	3.34	0.03	0.12	43.76	0.12	0.56	0.01	0.43	0.19	16.69	2.57	1.04	2.24	0.29	0.54
371	CGGA_P173	Primary	A	WHO II	Male	31	1448	0	1	0	Mutant	Non-codel	un-methylated	1.42	20.69	14.12	7.34	0.21	6.78	5.3	17.7	0.17	311.03	0.14	6.45	11.52	15.89	16.11	3.1	0.72	1.13	262.31	0.32	4.79	0.1	4.12	0.77	63.79	38.18	28.49	30.25	3.86	1.9
372	CGGA_P174	Primary	O	WHO II	Male	31	1482	0	1	1	Mutant	Codel	NA	0.83	7.41	15.91	6.72	0.26	2.95	2.61	8.94	0.15	272.61	0.03	3.95	1.1	10.18	3.96	3.05	0	0.52	139.02	1.6	1.47	0	3.05	0.34	73.36	36.5	9.11	25.12	4.03	3.16
373	CGGA_P176	Primary	O	WHO II	Female	32	804	0	1	0	Mutant	Codel	NA	0.65	5.17	16.93	2.06	0.11	3.94	1.85	17.33	0.05	238.18	0.11	6.87	0.18	4.62	1.05	14.16	0.06	0.24	139.14	0.81	1.08	0.21	2.49	0.58	65.95	40.2	4.54	25.58	4.83	6.32
374	CGGA_P177	Primary	A	WHO II	Male	43	1442	0	1	1	Wildtype	Non-codel	methylated	2.11	11.81	25.03	14.08	0.1	6.95	6.15	84.04	0.1	165.41	0	34.95	0.95	8.32	8.29	10.02	0.26	0.56	250.21	0	2.48	0	2.17	0.83	52.13	30.04	14.34	22.93	3.44	1.14
375	CGGA_P179	Primary	A	WHO II	Female	53	1454	0	1	1	Mutant	Non-codel	methylated	0.33	3.91	9.49	2.19	0	3.28	2.35	11.6	0.38	244.6	0	7.39	0.03	5.37	1.92	0.9	0.19	0.45	131.76	0.41	1.64	0	1.48	0.34	63.05	54.53	8.2	26.56	2.49	0.13
376	CGGA_P18	Primary	AA	WHO III	Male	40	387	1	0	1	Mutant	Non-codel	NA	0.26	8.3	12.6	2.4	0	3.66	1.83	18.83	0.1	252.62	0.19	5.39	5.35	10.34	4.12	9.47	0.34	0.35	374.81	0.28	3.26	0.1	4.55	0.5	79.7	39.04	11.05	26.12	4.81	1.67
377	CGGA_P181	Primary	AA	WHO III	Female	21	238	1	NA	NA	Wildtype	Non-codel	NA	0.03	21.94	15.74	7.67	0.35	4.9	5.93	15.96	0	242.92	0	9.84	0.19	11.18	15.89	16.9	0.45	1.11	92.64	10.89	4.35	0.04	2.5	0.59	66.92	38.9	23.62	35.09	3.21	1.06
378	CGGA_P183	Primary	AO	WHO III	Male	58	1512	0	1	1	Mutant	Codel	NA	1.17	2.81	9.71	1.83	0	2.27	1.11	15.16	0.14	228.53	0.05	4.72	0.72	4.06	1	2.81	0.1	0.22	103.73	0.3	0.47	0	1.33	0.21	69.57	26.31	2.44	22.26	5.85	2.67
379	CGGA_P185	Recurrent	rAA	WHO III	Female	41	502	1	1	1	Mutant	Non-codel	NA	1.51	12.38	12.5	5.81	0.32	7.5	5.55	12.14	0.13	283.34	0.42	9.73	0.21	10.3	12.93	0.69	0.73	0.7	153.58	0.3	1.59	0.08	4.06	0.5	132.83	51.75	8.05	27.46	3.12	0.34
380	CGGA_P19	Primary	A	WHO II	Male	39	1924	0	1	1	Mutant	Non-codel	NA	1.44	11.87	14.64	4.57	0.07	3.96	3.25	15.26	0.24	239.76	0.02	7.82	0.21	7.35	7.53	49.72	0.66	0.67	153.13	0.02	3.09	0.03	3.03	0.75	68	31.77	14.18	19.86	4.04	6.8
381	CGGA_P20	Primary	A	WHO II	Female	58	1923	0	1	0	Mutant	Non-codel	NA	0.61	9.82	8.02	2.46	0	3.85	1.06	39.53	0.21	346.6	0.06	14.18	0.73	11.52	4.53	0.97	0.06	0.54	206.42	0.72	1.16	0.03	3.19	1.2	84.2	30.1	12.05	26.31	2.73	0.08
382	CGGA_P21	Primary	A	WHO II	Male	25	1922	0	1	1	Mutant	Non-codel	NA	0.75	6.07	7.82	5.56	0.19	2.05	0.62	18.47	1.21	867.96	0.16	17.51	1.16	38.81	9.78	0.75	0.38	1.4	190.62	0.27	1.61	0	1.2	0.22	32.13	22.1	41.05	13.84	0.81	0.62
383	CGGA_P23	Primary	AA	WHO III	Female	62	392	1	1	1	Wildtype	NA	NA	0.1	1.95	0.46	1.26	0	1	1.17	4.24	0	27.56	0.16	0.68	0.04	7.57	0.57	0.78	0	0.11	34.05	0.31	0.85	0.08	1.27	0.1	9.08	2.93	1.22	1.41	0.28	0.02
384	CGGA_P265	Primary	AA	WHO III	Male	36	779	1	1	1	Wildtype	NA	methylated	0.17	2.31	1.31	1.45	0	0.14	1.08	0.57	0.04	16.67	0	1.49	0	19.15	0.11	2.17	0	0.12	18.9	0.32	0.43	0.18	0.78	0.41	24.55	2.96	1.12	2.16	0.64	0.1
385	CGGA_P266	Primary	AA	WHO III	Female	28	253	1	1	1	Wildtype	NA	methylated	0.12	0.56	0.8	0.42	0.03	1.02	0.77	0.66	0	7.84	0.03	0.69	0	2.58	0.11	0.27	0	0.07	10.27	0.06	0.16	0	0.42	0.2	6.75	2.1	0.62	1.4	0.52	0.1
386	CGGA_P269	Recurrent	rAO	WHO III	Female	47	511	1	1	1	Wildtype	Codel	NA	1.47	4.71	20.55	9.67	0.11	4.9	1.22	4.53	0.8	1169.12	0.04	7.12	0.18	30.25	8.84	2.74	0.91	0.64	128.06	0.29	0.55	0	1.43	0.15	19.81	20.77	27.08	5.47	2.38	0.86
387	CGGA_P27	Primary	A	WHO II	Female	37	413	0	1	0	Mutant	Non-codel	NA	0.39	5.01	13.34	2.93	0.04	3.68	1.3	32.47	0.36	275.61	0.2	7.09	0.18	4.79	3.39	4.17	0.2	0.37	195.54	0.7	1.78	0	1.39	2.27	71.47	46.48	9.01	23.6	2.58	1.24
388	CGGA_P270	Recurrent	rA	WHO II	Male	33	NA	1	1	1	Mutant	Non-codel	un-methylated	0.32	9.29	14.96	4.76	0.22	2.46	3.19	53.67	0.1	238.08	0	16.18	1.36	8.07	7.25	2.09	0.1	0.67	279.01	0.1	2.54	0.03	2.08	0.64	75.94	42.77	20.66	32.83	2.79	0.6
389	CGGA_P271	Primary	A	WHO II	Male	42	1376	0	1	0	Mutant	NA	methylated	0.42	0.5	0.66	0.06	0	0.47	0.4	5.16	0	16.25	0.1	1.42	0.01	4.51	0.42	0.92	0	0.06	28.14	0.07	0.43	0.01	1.18	0.09	9.49	2.87	0.39	1.33	0.57	0.04
390	CGGA_P279	Recurrent	rAO	WHO III	Female	47	1334	0	1	1	Mutant	Codel	NA	1.27	1.29	6.6	1.43	0	3.29	0.36	7.14	0.65	659.05	0	7.24	0.31	13.21	1.38	1.03	0	0.1	305.12	0	0.45	0	0.98	0.67	32.52	19.94	7.93	7.52	1.87	0.41
391	CGGA_P286	Recurrent	rO	WHO II	Female	57	658	0	NA	0	Mutant	Codel	methylated	0.78	2.28	12.62	1.82	0.1	3.16	0.46	19.81	0.63	544.86	0.1	8.22	0.03	9.33	2.74	0.28	0.16	0.24	218.32	5.31	0.68	0	0.72	1.93	45.61	25.32	11.23	8.17	3.82	0.33
392	CGGA_P29	Recurrent	rAOA	WHO III	Female	22	103	1	1	1	Mutant	NA	NA	0.66	2.3	1.31	0.91	0	0.38	0.78	2.92	0	18.85	0	3.8	0.06	3.72	0.39	1.1	0	0.11	21.43	0.2	0.46	0	1.45	0.51	16.44	7.22	1.92	3.64	0.9	0.7
393	CGGA_P298	Recurrent	rAO	WHO III	Female	50	NA	0	1	0	Mutant	Codel	methylated	2.22	7.66	10.39	2.97	0.14	5.73	0.94	27.38	0.05	647.66	0.04	6.6	0	13.74	6.83	1.12	0.36	0.88	413.78	0.43	1.09	0.01	0.79	0.48	43.28	22.83	20.94	10.29	3.56	0.86
394	CGGA_P3	Recurrent	rAOA	WHO III	Male	32	2126	0	1	0	Mutant	NA	NA	0	0.11	0.22	0.15	0.1	0	0.31	0.71	0	7.61	0.02	0.38	0	0.76	0.07	0.2	0	0.06	8.38	0	0.28	0.05	0.3	0.07	3.2	1.31	0.24	1.51	0.2	0.09
395	CGGA_P30	Primary	A	WHO II	Male	48	404	1	1	1	Wildtype	Non-codel	NA	0.29	8.34	34.61	37.47	0.07	18.4	18.98	12.19	0.15	225.97	0	15.02	0.05	103.88	2.67	1.09	0.93	0.63	44.65	0.22	1.25	0.22	10.44	0.78	124.52	49.07	33.2	26.06	6.86	0.42
396	CGGA_P306	Recurrent	rO	WHO II	Male	49	922	1	1	1	Mutant	Codel	methylated	0.52	1.56	11.04	2.22	0	2.63	0.61	6.84	0	885.56	0	8.08	0.25	11.16	2.17	0.89	0.04	0.16	430.72	0.13	0.55	0.09	1.58	2.32	40.3	28.17	8.92	9.77	4.68	1.06
397	CGGA_P308	Recurrent	rAA	WHO III	Male	38	563	1	1	1	Mutant	Non-codel	methylated	0.3	5.24	6.24	3.16	0.05	1.63	1.1	9.66	0.67	785.16	0	6.1	0.64	23.85	5.33	1.11	0	0.4	314.52	0.91	0.85	0.03	1.06	0.31	25.17	32.89	23.4	7.74	2.19	0.52
398	CGGA_P31	Primary	A	WHO II	Male	42	1883	0	0	1	Wildtype	Non-codel	NA	0.39	9.33	5.93	13.45	0.04	4.01	1.26	11.27	0.42	520.4	0.18	6.81	0.47	58.59	7.32	12.95	85.9	0.45	431.44	0.24	3.57	0.2	5.6	0.46	22.52	33.88	21.68	10.8	1.78	0.82
399	CGGA_P310	Recurrent	rAA	WHO III	Female	47	224	1	1	1	NA	Codel	methylated	0.14	10.01	0.63	2.69	0.05	1.19	0.63	2.76	1.02	1291.34	0.17	8.13	0.02	153.71	25.49	0.54	0	0.58	31.23	1.22	0.5	0.05	2.99	0.35	24.44	9.97	64.63	2.96	0.54	0.32
400	CGGA_P311	Recurrent	rA	WHO II	Male	36	1247	0	0	1	Mutant	Non-codel	methylated	1.84	27.67	10.3	13.07	0.17	17.81	3.44	12.35	0.87	798.23	0.15	10.8	0.42	50.61	15	3	2.14	0.98	510.31	0.39	2.75	0.08	2.83	0.86	30.83	29.28	73.52	10.93	1.81	1.91
401	CGGA_P314	Recurrent	rAO	WHO III	Female	34	1238	0	1	1	Mutant	Codel	methylated	0.21	4.8	4.97	4.36	0.23	1.45	0.22	9.04	1.15	701.3	0.04	10.43	0.07	22.23	5.78	0.27	0.15	0.36	236.09	8.36	0.52	0	1.26	0.33	18.86	17.33	19.38	4.46	2.36	0.19
402	CGGA_P315	Recurrent	rA	WHO II	Female	47	451	1	NA	NA	Mutant	Non-codel	NA	0.46	4.92	4.53	1.12	0.15	2.2	0.48	18.44	0.18	853.75	0	12.07	0.23	24.12	5.41	0.87	0.05	0.52	318.71	2.47	1.81	0	1.3	0.33	32.55	29.74	29.46	7.74	1.78	0.28
403	CGGA_P316	Recurrent	rA	WHO II	Male	44	567	0	NA	NA	NA	Non-codel	NA	0.09	16.2	1.06	4.06	0	0.89	0.24	3.25	0.41	1721.6	0.06	8.13	0	158.94	25.1	0.8	0.12	0.95	187.53	1.39	1.13	0.03	2.45	0.19	14.37	17.14	110.38	4.06	0.81	0.25
404	CGGA_P319	Recurrent	rAA	WHO III	Male	37	508	1	1	0	Mutant	Non-codel	methylated	1.34	8.11	14.21	10.28	0.38	3.16	2.49	6.89	0.05	352.93	0	5.69	0.94	6.2	3.34	3.25	0.86	0.72	194.9	0.5	0.87	0	2.55	1.13	33	53.89	16.78	23.15	2.55	0.28
405	CGGA_P326	Recurrent	rAA	WHO III	Female	48	1217	0	1	1	Mutant	Non-codel	methylated	0.79	7.63	6.73	3.71	0.12	3.69	0.8	41.36	0.32	868.96	0.06	10.93	0.4	28.49	12.76	22.4	0.18	0.49	292.37	0.15	1.84	0	1.73	0.2	38.25	22.6	35.5	7.11	0.75	10.53
406	CGGA_P328	Recurrent	rAA	WHO III	Female	54	580	1	1	1	Mutant	Non-codel	NA	1.03	14.73	18.97	8.28	0.16	4.22	3.24	11.66	0.12	474.28	0.51	7.3	0.4	10.27	15.63	18.36	23.54	1	393.64	0.67	2.24	0.04	3.93	0.64	48.36	40.7	39.71	15.28	3.03	3.04
407	CGGA_P337	Recurrent	rAO	WHO III	Female	61	689	1	1	1	Mutant	Codel	methylated	1.18	10.8	12.78	7.8	0.37	2.93	1.78	12.09	0.13	430.13	0	0.36	0.28	8.23	10.37	0.94	0.41	0.92	464.12	0.49	0.68	0.12	1.81	0.67	16.05	59.28	24.64	12.6	2.99	0.22
408	CGGA_P338	Recurrent	rO	WHO II	Male	51	1198	0	1	1	Wildtype	Non-codel	methylated	0.44	9.22	10.27	6.73	0.24	4.12	2.73	7.88	0.27	369.46	0.2	0.42	0.29	10.27	10.84	0.79	0.22	0.55	320.95	1.39	1.04	0.05	2.36	0.37	29.83	88.6	20.6	12.79	1.81	0.19
409	CGGA_P346	Recurrent	rA	WHO II	Male	42	522	0	NA	0	Mutant	Non-codel	NA	1.38	8.54	11.06	7.95	0	10.26	1.88	15.7	6	842.22	0.02	12.77	5.84	25.64	9.29	20.01	0.73	1.17	458.52	0.23	2.72	0.01	1.82	0.45	48.74	24.11	53.78	15.99	2.61	4.68
410	CGGA_P356	Recurrent	rA	WHO II	Female	22	569	1	1	1	Mutant	Non-codel	methylated	0.19	11.11	7.66	7.86	0.12	1.56	0.65	8.25	0.46	1182.02	0.2	10.38	0.07	43.97	10.41	0.47	0	0.86	161.89	6.29	0.55	0.03	1.04	0.19	21.62	30.85	47.31	8.28	1.63	0.38
411	CGGA_P358	Recurrent	rA	WHO II	Male	44	1168	0	1	1	Mutant	Non-codel	un-methylated	1.21	16.48	12.35	15.04	0.69	5.37	2.54	8.55	0.34	973.03	1.84	3.36	0.32	60.37	22.3	3	0.83	0.85	540.54	1.97	4.2	0.04	2.98	0.82	28.53	32.76	65.3	9.08	1.81	2.3
412	CGGA_P364	Recurrent	rAA	WHO III	Female	41	495	1	1	0	Mutant	Non-codel	methylated	1.78	15.05	11.06	12.81	0.52	10.17	3.35	10.25	2.42	848.99	0.33	6.96	0.26	34.43	23.02	7.27	0.94	3.28	231.4	0.59	2.66	0	1.72	0.54	29	37.88	100.98	11.12	2.04	1.42
413	CGGA_P388	Recurrent	rAA	WHO III	Female	37	293	1	1	1	Mutant	Non-codel	methylated	1.01	20.43	11.95	15.95	0.25	5.95	6.76	15.54	0.78	559.91	0.68	5.49	10.9	23.86	17.94	1.27	2.54	1.28	2062.59	0.52	2.22	0.21	3.89	1.32	44.75	32.79	27.02	11.26	2.98	2.23
414	CGGA_P392	Recurrent	rA	WHO II	Male	35	1099	0	1	1	Mutant	Codel	methylated	0.77	3.42	16.87	2.61	0.27	0.97	1.4	13.31	0	442.56	0	0.46	0.68	4.17	2.36	1.78	0.15	0.13	206.07	0.41	0.73	0.05	0.66	0.1	23.7	58.07	6.88	13.77	3.47	1.33
415	CGGA_P399	Recurrent	rO	WHO II	Female	41	1090	0	1	1	Mutant	Codel	methylated	1.69	2.53	19.27	1.62	0.14	5.35	0.78	30.84	0.44	381.81	0	9.64	0.11	9.13	2.46	6.09	0.25	0.37	223.77	0.38	0.92	0.04	2.82	0.56	66.66	28.74	10.85	17	2.96	0.82
416	CGGA_P416	Recurrent	rAO	WHO III	Male	29	1069	0	1	1	Mutant	Codel	methylated	1.26	3.12	19.25	1.92	0.05	3.71	1.4	11.95	0.05	532.09	0.17	0.17	0.46	4.79	2.16	0.83	0	0.21	288.4	1.03	0.64	0.1	1.22	0.13	19.68	61.11	10.03	14.91	3.01	2.52
417	CGGA_P421	Recurrent	rAA	WHO III	Male	26	308	1	NA	1	Mutant	Non-codel	methylated	0.14	6.3	9.6	2.79	0.16	12.81	3.38	6.73	0.14	712.1	0.42	0.57	0.19	2.97	4.15	1.67	0.31	0.78	116.85	0.11	0.44	0	0.67	0.09	29.49	73.95	19.49	20.85	1.29	0.35
418	CGGA_P422	Primary	O	WHO II	Female	41	1091	0	1	0	Mutant	Codel	methylated	0.92	5.1	6.78	1.36	0	1.11	0.63	14.27	0.09	580.52	0.06	0.44	0.03	4.16	2.58	1.24	0	0.1	425.71	0.17	0.71	0.01	0.59	0.17	23.82	48.71	8.94	12.05	2.89	0.43
419	CGGA_P437	Primary	AO	WHO III	Female	47	1023	0	0	1	Mutant	Codel	NA	0.85	3.86	13.33	3.73	0	5.01	0.82	9.28	0	339.87	0	0.35	0	5.97	1.29	0.62	0	0.16	224.52	0.02	0.21	0	1.36	0.32	20.79	58.84	4.98	16.03	7.14	0.35
420	CGGA_P438	Recurrent	rAO	WHO III	Male	41	1023	0	1	1	Mutant	Codel	NA	0.48	6.56	14.29	5.16	0.1	2.76	1.65	7.61	0.28	418.99	0.05	0.1	1.13	8.55	3.59	1.51	0.48	0.41	279.31	0.07	1.01	0.01	1.46	0.13	23.29	50.87	14.21	11.93	2.24	3.3
421	CGGA_P439	Recurrent	rA	WHO II	Male	45	1022	0	1	1	Mutant	Non-codel	NA	1.23	18.26	7.63	11.58	0.92	3.76	2.7	17.58	0.23	435.32	0.28	0.15	0.42	13.55	4.18	55.11	3.79	0.82	362.59	0.14	1.72	0.11	4.03	0.32	18.77	65.95	26.65	13.79	2.73	13.84
422	CGGA_P446	Recurrent	rAO	WHO III	Female	47	1009	0	1	1	Mutant	Codel	NA	2.42	1.02	17.72	1.48	0	4.79	0.51	13.04	0.58	408.57	0.02	1.34	0.03	2.57	0.59	0.1	0.09	0.23	137.96	0.01	0.08	0	1.05	2.66	47.31	50.68	2.37	15.56	4.38	0.5
423	CGGA_P461	Recurrent	rAA	WHO III	Male	28	599	1	1	1	Mutant	Non-codel	methylated	0.57	12.04	14.63	5.57	0.29	3.03	1.61	8.19	0.28	756.41	0.76	0.53	0.32	8.01	8.66	4.11	0.58	0.49	315.9	0.27	1.33	0.12	1.08	0.96	20.92	88.25	22.59	14.57	2.22	1.36
424	CGGA_P468	Primary	AO	WHO III	Female	42	974	0	1	1	Mutant	Codel	methylated	0.87	4.01	20.88	5.21	0	2.37	2.29	5.95	0.28	407.17	0.04	0.65	0	5.15	0.43	0.23	0.24	0.07	118.22	0.18	0.11	0.01	1.03	0.7	32.7	37.89	4.8	14.68	3.17	0.29
425	CGGA_P483	Recurrent	rAA	WHO III	Male	41	299	1	1	1	Wildtype	Non-codel	methylated	0.54	13.28	23.53	7.43	0.79	3.68	3.05	5.9	0	459.75	0.21	1.08	0.08	7.2	8.7	0.7	0.31	0.88	196.66	0.24	1.77	0.03	1.08	0.2	30.03	85.22	29.91	16.74	1.98	0.68
426	CGGA_P492	Recurrent	rO	WHO II	Female	44	938	0	0	1	Mutant	Codel	methylated	0.49	4	11.06	1.87	0	2.91	1.14	12.67	0.2	427.24	0.02	2.12	0.29	5.38	2.18	10.13	2.09	0.18	219.46	0.22	0.46	0.01	0.88	0.24	37.69	51.68	5.66	15.23	3.67	2.36
427	CGGA_P5	Recurrent	rAA	WHO III	Female	45	378	1	1	1	Mutant	Non-codel	NA	0.78	35.24	16.44	19.5	0.54	8.49	9.06	11.73	0.05	248.83	1	7.21	0.19	8.79	16.45	42.29	5.59	1.16	150.89	0.59	3.2	0.11	4.79	1.03	76.26	57.18	18.62	29.76	4.2	30.01
428	CGGA_P500	Recurrent	rO	WHO II	Female	34	930	0	1	0	Mutant	Codel	methylated	1.49	5.47	40.47	2.72	0.09	3.31	1.42	9.54	0.43	515.85	0.15	1.34	0.65	6.22	4.04	11	0.45	0.32	203.14	0.02	0.97	0.01	1.28	0.37	24.77	38.37	10.83	19.4	2.5	2.3
429	CGGA_P501	Recurrent	rA	WHO II	Male	27	926	0	1	1	Mutant	Non-codel	methylated	1.43	11.3	12.4	3.71	0.25	2.35	2.21	37.23	0.16	504.6	0.71	0.56	0.78	6.63	13.91	1.12	0.14	0.87	229.24	0.06	2.16	0.09	1.04	0.08	24.5	37.88	22.76	19.48	1.9	0.28
430	CGGA_P505	Recurrent	rA	WHO II	Male	34	924	0	1	0	Mutant	Non-codel	methylated	0.84	8.11	16.46	3.02	0.05	1.73	1.26	14.78	0.18	811.83	0	1.69	1.78	7.46	9.11	1.88	0.14	0.47	246.77	0.1	2.17	0.01	1.67	0.14	23.06	34.64	45.14	15.22	2.59	0.53
431	CGGA_P508	Recurrent	rAA	WHO III	Male	40	377	1	1	1	Mutant	Non-codel	methylated	1.16	6.34	17.93	1.98	0.05	4.82	1.41	27.35	0.36	560.67	0	1.53	0	5.71	7.76	2.27	0.15	0.36	309.6	1.29	1.58	0	1.38	0.13	27.48	57.79	16.99	12.02	2.17	0.05
432	CGGA_P510	Recurrent	rAO	WHO III	Male	42	912	0	1	1	Mutant	Non-codel	methylated	0.95	29.97	16.46	19.46	1.16	6.89	6.52	7.18	0.33	505.31	1.07	0.58	0.08	16.74	26.5	27.14	1.66	1.51	318.06	0.28	4.29	0.17	3.27	1.24	22.7	80.27	52.42	17.86	2.45	21.11
433	CGGA_P520	Recurrent	rAO	WHO III	Female	44	884	0	1	1	Mutant	Codel	NA	0.82	10.26	28.25	7.11	0.15	4.2	1.66	12.22	0.37	581.25	0.21	0.84	0.07	8.39	7.39	2.27	0.37	0.41	186.54	0.34	0.71	0	1.6	0.31	30.48	51.09	13.08	16.66	6.15	0.36
434	CGGA_P568	Recurrent	rAO	WHO III	Female	23	218	1	1	1	Mutant	Codel	methylated	0.31	5.07	16.29	6.21	0.11	1.45	1.15	10.49	0	909.41	0.1	1.31	0.18	10.83	1.26	0.29	0.32	0.2	93.68	0.87	0.42	0	1.73	0.13	20.79	48.24	11.3	14.53	2.13	0.42
435	CGGA_P594	Recurrent	rAA	WHO III	Male	40	84	1	1	1	Wildtype	Non-codel	un-methylated	0.05	24.02	27.53	14.64	0.38	8.53	9.47	7.93	0.22	716.1	0.35	0.44	0.01	41.94	11.87	3.45	1.08	0.95	462.09	0.27	2.33	0.11	5	0.32	77.16	85.18	38.05	18.5	3.59	0.57
436	CGGA_P604	Recurrent	rAA	WHO III	Female	15	262	1	1	1	Wildtype	Non-codel	un-methylated	0.64	6.36	31.37	7.22	0.89	2.77	1.63	7.85	0	417.67	0.01	1.11	0	6.36	2.87	5.98	0.96	0.41	60.6	0.06	0.46	0.02	1.07	0.29	34.24	74.02	12.36	18.62	0.97	0.84
437	CGGA_P615	Recurrent	rO	WHO II	Male	40	NA	NA	NA	NA	Mutant	Codel	methylated	1.75	5.55	13.22	1.18	0	1.65	0.83	7.1	0.4	636.83	0.03	1.25	0.28	5.14	2.6	2	0.05	0.33	486.95	0.65	0.98	0	1	0.38	22.88	63.41	11.43	13.82	2.55	0.07
438	CGGA_P623	Primary	AA	WHO III	Male	52	NA	NA	NA	NA	Mutant	Non-codel	NA	3.75	44.19	12.69	14.08	0.72	6.78	6.61	13.54	0.62	365.79	0	2.77	7.98	10.83	27.55	26.35	2.46	1.74	592.46	0.56	4.97	0.2	3.32	1.73	25.33	46.62	45.26	16.29	2.33	3.16
439	CGGA_P633	Recurrent	rAA	WHO III	Female	40	676	0	1	1	Mutant	Non-codel	NA	0.32	10.19	15.72	6.51	0	3.8	2.01	11.21	0.12	208.23	0.24	0.88	0.52	3.42	4.67	12.83	0.59	1.04	166.54	1.83	1.88	0.03	1.26	0.25	28.39	46.68	14.36	17.32	1.88	1.96
440	CGGA_P83	Primary	A	WHO II	Female	28	1698	0	1	1	Mutant	Non-codel	NA	0.67	11.14	11.4	5.91	0.37	3.97	1.44	28.42	0.34	747.29	0.21	8.17	0.28	21.25	10.04	2.6	0.23	0.83	445.58	2.18	3.61	0.02	1.8	1.58	40.47	26.79	54.97	12.55	2.95	1.45
441	CGGA_P84	Primary	A	WHO II	Female	40	1694	0	1	0	Mutant	Non-codel	NA	0.63	12.08	11.33	4.12	0.2	4.51	2.2	41.76	0.22	259.73	0.19	6.44	0.52	6.33	7.39	1.4	0.22	0.47	216.01	0.22	2.11	0.01	3.05	1.28	80.71	31.8	13.83	19.84	3.46	1.18
442	CGGA_P86	Primary	O	WHO II	Female	34	1694	0	1	0	Mutant	Codel	NA	0.6	4.08	12.79	3.59	0.05	1.64	1.4	15.96	0.3	255.36	0.05	5	0.04	5.41	2.99	0.14	0.07	0.33	132.33	0.03	0.25	0.15	0.91	0.57	94.11	31.9	3.45	25.88	5.11	0.02
443	CGGA_P93	Primary	A	WHO II	Female	45	1678	0	1	1	Mutant	Non-codel	NA	0.57	13.35	12.12	5.63	0.19	5.1	5.64	23.14	0.18	245.8	0.02	7.19	0.3	17.64	13.62	5.96	0.98	0.94	237.04	0.49	7.1	0.04	3.73	0.63	56.02	29.24	32.66	14.7	3.97	2.94
444	CGGA_P98	Recurrent	rAA	WHO III	Male	44	317	1	1	1	Mutant	Non-codel	NA	0.41	4.72	5.79	3.37	0	1.52	1.7	7.03	0.55	931	0.13	4.84	0.46	31.4	8.27	3.28	0.16	0.29	268.36	2.03	1.94	0	1.1	0.17	17.11	35.94	31.55	7.72	2.02	1.87
