# Supplementary material for: Prognosis and immune features of pyroptosis-related RNA patterns in low-grade glioma
Source: Front Oncol. 2022 Dec 20;12:1015850. doi: 10.3389/fonc.2022.1015850 (PMC9808047; doi:10.3389/fonc.2022.1015850)
Supplement: Supplementary file 6 [file Table_2.xlsx]

## Sheet: Sheet1
Supplementary Table 2. The primer sequences in PCR analysis
Symbol	Sequences (5’-3’)
PLCG1-F	GGAAGACCTCACGGGACTTTG
PLCG1-R	GCGTTTTCAGGCGAAATTCCA
IL6-F	ACTCACCTCTTCAGAACGAATTG
IL6-R	CCATCTTTGGAAGGTTCAGGTTG
IL18-F	TCTTCATTGACCAAGGAAATCGG
IL18-R	TCCGGGGTGCATTATCTCTAC
GAPDH-F	GGAGCGAGATCCCTCCAAAAT
GAPDH-R	GGCTGTTGTCATACTTCTCATGG
