# Supplementary material for: Prognosis and immune features of pyroptosis-related RNA patterns in low-grade glioma
Source: Front Oncol. 2022 Dec 20;12:1015850. doi: 10.3389/fonc.2022.1015850 (PMC9808047; doi:10.3389/fonc.2022.1015850)
Supplement: Supplementary file 7 [file Table_3.xlsx]

## Sheet: degs
Supplementary Table 3 Differentially expressed genes between LGG and normal tissues
	variable	.y.	group1	group2	n1	n2	statistic	df	p	p.adj	p.adj.signif
1	AIM2	value	normal	tumor	1152	523	-24.5544	1507.3	2.85e-112	1.5675e-111	****
2	CASP1	value	normal	tumor	1152	523	-21.9835	1208.23	2.27e-90	6.81e-90	****
3	CASP3	value	normal	tumor	1152	523	-20.0094	1617.12	9.31e-80	2.1945e-79	****
4	CASP4	value	normal	tumor	1152	523	-11.1593	1232.02	1.29e-27	2.02714e-27	****
5	CASP5	value	normal	tumor	1152	523	-22.3283	1560.09	4.69e-96	1.5477e-95	****
6	CASP6	value	normal	tumor	1152	523	-5.16295	1386.57	2.78e-07	3.27643e-07	****
7	CASP8	value	normal	tumor	1152	523	-13.3571	1136.89	6.59e-38	1.08735e-37	****
8	CASP9	value	normal	tumor	1152	523	-20.2523	1388.87	4.1e-80	1.04077e-79	****
9	ELANE	value	normal	tumor	1152	523	0.562573	1362.59	0.574	0.574	ns
10	GPX4	value	normal	tumor	1152	523	-10.1366	1496.77	2.12e-23	2.915e-23	****
11	GSDMA	value	normal	tumor	1152	523	-23.8038	1121.23	1.06e-101	4.99714e-101	****
12	GSDMB	value	normal	tumor	1152	523	25.3167	1417.37	5.66e-117	3.7356e-116	****
13	GSDMC	value	normal	tumor	1152	523	-21.3064	1238.81	4.5e-86	1.2375e-85	****
14	GSDMD	value	normal	tumor	1152	523	-1.92247	1187.49	0.0548	0.0565125	ns
15	GSDME	value	normal	tumor	1152	523	-45.0483	1672.63	7.29e-291	2.4057e-289	****
16	IL18	value	normal	tumor	1152	523	-26.6994	1402.32	2.55e-127	2.10375e-126	****
17	IL1B	value	normal	tumor	1152	523	-19.3363	1168.99	1.7e-72	3.50625e-72	****
18	IL6	value	normal	tumor	1152	523	5.30526	1153.44	1.35e-07	1.65e-07	****
19	NLRC4	value	normal	tumor	1152	523	-13.5762	1171.77	4.24e-39	7.36421e-39	****
20	NLRP1	value	normal	tumor	1152	523	-22.5613	1559.58	9e-98	3.7125e-97	****
21	NLRP2	value	normal	tumor	1152	523	11.1144	1138.3	2.56e-27	3.84e-27	****
22	NLRP3	value	normal	tumor	1152	523	-16.2531	1262.83	4.4e-54	8.54118e-54	****
23	NLRP6	value	normal	tumor	1152	523	-10.6885	1207.17	1.53e-25	2.19522e-25	****
24	NLRP7	value	normal	tumor	1152	523	-3.12179	914.204	0.00185	0.00196935	**
25	NOD1	value	normal	tumor	1152	523	-4.19199	1443.88	2.93e-05	3.223e-05	****
26	NOD2	value	normal	tumor	1152	523	-15.1423	1313.65	7.3e-48	1.33833e-47	****
27	PJVK	value	normal	tumor	1152	523	5.69972	1389.5	1.46e-08	1.85308e-08	****
28	PLCG1	value	normal	tumor	1152	523	-4.4174	1623.28	1.07e-05	1.21759e-05	****
29	PRKACA	value	normal	tumor	1152	523	-6.04954	1526.97	1.82e-09	2.4024e-09	****
30	PYCARD	value	normal	tumor	1152	523	-22.8876	1252.94	3.8e-97	1.39333e-96	****
31	SCAF11	value	normal	tumor	1152	523	-18.9775	1594.4	1.43e-72	3.146e-72	****
32	TIRAP	value	normal	tumor	1152	523	-26.7444	1672.88	1.74e-131	1.914e-130	****
33	TNF	value	normal	tumor	1152	523	-36.4415	1283.28	3.39e-200	5.5935e-199	****
